# Supplementary material for: From Pseudocyclic to Macrocyclic Ionophores: Strategies toward the Synthesis of Cyclic Monensin Derivatives
Source: J Org Chem. 2025 Jan 10;90(3):1344–53. doi: 10.1021/acs.joc.4c02715 (PMC11773414; doi:10.1021/acs.joc.4c02715)
Supplement: Supplementary file 2 — jo4c02715_si_002.zip [file jo4c02715_si_002.zip]

Archive with 399 entries (341 files):
- Spectra/
- Spectra/Compound 2/
- Spectra/Compound 2/13C NMR/
- Spectra/Compound 2/13C NMR/acqu
- Spectra/Compound 2/13C NMR/acqus
- Spectra/Compound 2/13C NMR/adcInfo_TRX2.xml
- Spectra/Compound 2/13C NMR/audita.txt
- Spectra/Compound 2/13C NMR/cpdprg2
- Spectra/Compound 2/13C NMR/fid
- Spectra/Compound 2/13C NMR/format.ased
- Spectra/Compound 2/13C NMR/format.temp
- Spectra/Compound 2/13C NMR/pdata/
- Spectra/Compound 2/13C NMR/pdata/1/
- Spectra/Compound 2/13C NMR/pdata/1/1i
- Spectra/Compound 2/13C NMR/pdata/1/1r
- Spectra/Compound 2/13C NMR/pdata/1/auditp.txt
- Spectra/Compound 2/13C NMR/pdata/1/outd
- Spectra/Compound 2/13C NMR/pdata/1/proc
- Spectra/Compound 2/13C NMR/pdata/1/procs
- Spectra/Compound 2/13C NMR/pdata/1/thumb.png
- Spectra/Compound 2/13C NMR/pdata/1/title
- Spectra/Compound 2/13C NMR/pulseprogram
- Spectra/Compound 2/13C NMR/scon2
- Spectra/Compound 2/13C NMR/shimvalues
- Spectra/Compound 2/13C NMR/specpar
- Spectra/Compound 2/13C NMR/stanprogram29569
- Spectra/Compound 2/13C NMR/uxnmr.info
- Spectra/Compound 2/13C NMR/uxnmr.par
- Spectra/Compound 2/13C NMR/vtc_pid_settings
- Spectra/Compound 2/1H NMR/
- Spectra/Compound 2/1H NMR/acqu
- Spectra/Compound 2/1H NMR/acqus
- Spectra/Compound 2/1H NMR/adcInfo_TRX1.xml
- Spectra/Compound 2/1H NMR/audita.txt
- Spectra/Compound 2/1H NMR/fid
- Spectra/Compound 2/1H NMR/format.ased
- Spectra/Compound 2/1H NMR/format.temp
- Spectra/Compound 2/1H NMR/pdata/
- Spectra/Compound 2/1H NMR/pdata/1/
- Spectra/Compound 2/1H NMR/pdata/1/1i
- Spectra/Compound 2/1H NMR/pdata/1/1r
- Spectra/Compound 2/1H NMR/pdata/1/assocs
- Spectra/Compound 2/1H NMR/pdata/1/auditp.txt
- Spectra/Compound 2/1H NMR/pdata/1/hwcal.txt
- Spectra/Compound 2/1H NMR/pdata/1/outd
- Spectra/Compound 2/1H NMR/pdata/1/peaks
- Spectra/Compound 2/1H NMR/pdata/1/proc
- Spectra/Compound 2/1H NMR/pdata/1/procs
- Spectra/Compound 2/1H NMR/pdata/1/title
- Spectra/Compound 2/1H NMR/pulseprogram
- Spectra/Compound 2/1H NMR/scon2
- Spectra/Compound 2/1H NMR/shimvalues
- Spectra/Compound 2/1H NMR/specpar
- Spectra/Compound 2/1H NMR/stanprogram29569
- Spectra/Compound 2/1H NMR/stanprogram30343
- Spectra/Compound 2/1H NMR/uxnmr.info
- Spectra/Compound 2/1H NMR/uxnmr.par
- Spectra/Compound 2/1H NMR/vtc_pid_settings
- Spectra/Compound 3/
- Spectra/Compound 3/13C NMR/
- Spectra/Compound 3/13C NMR/acqu
- Spectra/Compound 3/13C NMR/acqus
- Spectra/Compound 3/13C NMR/adcInfo_TRX2.xml
- Spectra/Compound 3/13C NMR/audita.txt
- Spectra/Compound 3/13C NMR/cpdprg2
- Spectra/Compound 3/13C NMR/fid
- Spectra/Compound 3/13C NMR/format.temp
- Spectra/Compound 3/13C NMR/pdata/
- Spectra/Compound 3/13C NMR/pdata/1/
- Spectra/Compound 3/13C NMR/pdata/1/1i
- Spectra/Compound 3/13C NMR/pdata/1/1r
- Spectra/Compound 3/13C NMR/pdata/1/auditp.txt
- Spectra/Compound 3/13C NMR/pdata/1/outd
- Spectra/Compound 3/13C NMR/pdata/1/proc
- Spectra/Compound 3/13C NMR/pdata/1/procs
- Spectra/Compound 3/13C NMR/pdata/1/thumb.png
- Spectra/Compound 3/13C NMR/pdata/1/title
- Spectra/Compound 3/13C NMR/pulseprogram
- Spectra/Compound 3/13C NMR/scon2
- Spectra/Compound 3/13C NMR/shimvalues
- Spectra/Compound 3/13C NMR/specpar
- Spectra/Compound 3/13C NMR/stanprogram27617
- Spectra/Compound 3/13C NMR/stanprogram27768
- Spectra/Compound 3/13C NMR/uxnmr.info
- Spectra/Compound 3/13C NMR/uxnmr.par
- Spectra/Compound 3/13C NMR/vtc_pid_settings
- Spectra/Compound 3/1H NMR/
- Spectra/Compound 3/1H NMR/acqu
- Spectra/Compound 3/1H NMR/acqus
- Spectra/Compound 3/1H NMR/adcInfo_TRX1.xml
- Spectra/Compound 3/1H NMR/audita.txt
- Spectra/Compound 3/1H NMR/fid
- Spectra/Compound 3/1H NMR/format.temp
- Spectra/Compound 3/1H NMR/pdata/
- Spectra/Compound 3/1H NMR/pdata/1/
- Spectra/Compound 3/1H NMR/pdata/1/1i
- Spectra/Compound 3/1H NMR/pdata/1/1r
- Spectra/Compound 3/1H NMR/pdata/1/auditp.txt
- Spectra/Compound 3/1H NMR/pdata/1/outd
- Spectra/Compound 3/1H NMR/pdata/1/proc
- Spectra/Compound 3/1H NMR/pdata/1/procs
- Spectra/Compound 3/1H NMR/pdata/1/thumb.png
- Spectra/Compound 3/1H NMR/pdata/1/title
- Spectra/Compound 3/1H NMR/pulseprogram
- Spectra/Compound 3/1H NMR/scon2
- Spectra/Compound 3/1H NMR/shimvalues
- Spectra/Compound 3/1H NMR/specpar
- Spectra/Compound 3/1H NMR/stanprogram27617
- Spectra/Compound 3/1H NMR/uxnmr.info
- Spectra/Compound 3/1H NMR/uxnmr.par
- Spectra/Compound 3/1H NMR/vtc_pid_settings
- Spectra/Compound 3/FT-IR for 3/
- Spectra/Compound 3/FT-IR for 3/ACI000055Vd.dpt
- Spectra/Compound 4/
- Spectra/Compound 4/13C NMR/
- Spectra/Compound 4/13C NMR/acqu
- Spectra/Compound 4/13C NMR/acqus
- Spectra/Compound 4/13C NMR/adcInfo_TRX2.xml
- Spectra/Compound 4/13C NMR/audita.txt
- Spectra/Compound 4/13C NMR/cpdprg2
- Spectra/Compound 4/13C NMR/fid
- Spectra/Compound 4/13C NMR/format.temp
- Spectra/Compound 4/13C NMR/pdata/
- Spectra/Compound 4/13C NMR/pdata/1/
- Spectra/Compound 4/13C NMR/pdata/1/1i
- Spectra/Compound 4/13C NMR/pdata/1/1r
- Spectra/Compound 4/13C NMR/pdata/1/auditp.txt
- Spectra/Compound 4/13C NMR/pdata/1/outd
- Spectra/Compound 4/13C NMR/pdata/1/proc
- Spectra/Compound 4/13C NMR/pdata/1/procs
- Spectra/Compound 4/13C NMR/pdata/1/thumb.png
- Spectra/Compound 4/13C NMR/pdata/1/title
- Spectra/Compound 4/13C NMR/pulseprogram
- Spectra/Compound 4/13C NMR/scon2
- Spectra/Compound 4/13C NMR/shimvalues
- Spectra/Compound 4/13C NMR/specpar
- Spectra/Compound 4/13C NMR/stanprogram3902
- Spectra/Compound 4/13C NMR/stanprogram4040
- Spectra/Compound 4/13C NMR/uxnmr.info
- Spectra/Compound 4/13C NMR/uxnmr.par
- Spectra/Compound 4/13C NMR/vtc_pid_settings
- Spectra/Compound 4/1H NMR/
- Spectra/Compound 4/1H NMR/acqu
- Spectra/Compound 4/1H NMR/acqus
- Spectra/Compound 4/1H NMR/adcInfo_TRX1.xml
- Spectra/Compound 4/1H NMR/audita.txt
- Spectra/Compound 4/1H NMR/fid
- Spectra/Compound 4/1H NMR/format.ased
- Spectra/Compound 4/1H NMR/format.temp
- Spectra/Compound 4/1H NMR/pdata/
- Spectra/Compound 4/1H NMR/pdata/1/
- Spectra/Compound 4/1H NMR/pdata/1/1i
- Spectra/Compound 4/1H NMR/pdata/1/1r
- Spectra/Compound 4/1H NMR/pdata/1/auditp.txt
- Spectra/Compound 4/1H NMR/pdata/1/outd
- Spectra/Compound 4/1H NMR/pdata/1/proc
- Spectra/Compound 4/1H NMR/pdata/1/procs
- Spectra/Compound 4/1H NMR/pdata/1/thumb.png
- Spectra/Compound 4/1H NMR/pdata/1/title
- Spectra/Compound 4/1H NMR/pulseprogram
- Spectra/Compound 4/1H NMR/scon2
- Spectra/Compound 4/1H NMR/shimvalues
- Spectra/Compound 4/1H NMR/specpar
- Spectra/Compound 4/1H NMR/stanprogram3902
- Spectra/Compound 4/1H NMR/stanprogram4040
- Spectra/Compound 4/1H NMR/uxnmr.info
- Spectra/Compound 4/1H NMR/uxnmr.par
- Spectra/Compound 4/1H NMR/vtc_pid_settings
- Spectra/Compound 4/FT-IR for 4/
- Spectra/Compound 4/FT-IR for 4/ACI000055Ud.dpt
- Spectra/Compound 5/
- Spectra/Compound 5/13C NMR/
- Spectra/Compound 5/13C NMR/acqu
- Spectra/Compound 5/13C NMR/acqus
- Spectra/Compound 5/13C NMR/adcInfo_TRX2.xml
- Spectra/Compound 5/13C NMR/audita.txt
- Spectra/Compound 5/13C NMR/cpdprg2
- Spectra/Compound 5/13C NMR/fid
- Spectra/Compound 5/13C NMR/format.ased
- Spectra/Compound 5/13C NMR/format.temp
- Spectra/Compound 5/13C NMR/pdata/
- Spectra/Compound 5/13C NMR/pdata/1/
- Spectra/Compound 5/13C NMR/pdata/1/1i
- Spectra/Compound 5/13C NMR/pdata/1/1r
- Spectra/Compound 5/13C NMR/pdata/1/auditp.txt
- Spectra/Compound 5/13C NMR/pdata/1/outd
- Spectra/Compound 5/13C NMR/pdata/1/proc
- Spectra/Compound 5/13C NMR/pdata/1/procs
- Spectra/Compound 5/13C NMR/pdata/1/thumb.png
- Spectra/Compound 5/13C NMR/pdata/1/title
- Spectra/Compound 5/13C NMR/pulseprogram
- Spectra/Compound 5/13C NMR/scon2
- Spectra/Compound 5/13C NMR/shimvalues
- Spectra/Compound 5/13C NMR/specpar
- Spectra/Compound 5/13C NMR/stanprogram1990
- Spectra/Compound 5/13C NMR/stanprogram2196
- Spectra/Compound 5/13C NMR/uxnmr.info
- Spectra/Compound 5/13C NMR/uxnmr.par
- Spectra/Compound 5/13C NMR/vtc_pid_settings
- Spectra/Compound 5/1H NMR/
- Spectra/Compound 5/1H NMR/acqu
- Spectra/Compound 5/1H NMR/acqus
- Spectra/Compound 5/1H NMR/adcInfo_TRX1.xml
- Spectra/Compound 5/1H NMR/audita.txt
- Spectra/Compound 5/1H NMR/fid
- Spectra/Compound 5/1H NMR/format.temp
- Spectra/Compound 5/1H NMR/pdata/
- Spectra/Compound 5/1H NMR/pdata/1/
- Spectra/Compound 5/1H NMR/pdata/1/1i
- Spectra/Compound 5/1H NMR/pdata/1/1r
- Spectra/Compound 5/1H NMR/pdata/1/auditp.txt
- Spectra/Compound 5/1H NMR/pdata/1/outd
- Spectra/Compound 5/1H NMR/pdata/1/proc
- Spectra/Compound 5/1H NMR/pdata/1/procs
- Spectra/Compound 5/1H NMR/pdata/1/thumb.png
- Spectra/Compound 5/1H NMR/pdata/1/title
- Spectra/Compound 5/1H NMR/pulseprogram
- Spectra/Compound 5/1H NMR/scon2
- Spectra/Compound 5/1H NMR/shimvalues
- Spectra/Compound 5/1H NMR/specpar
- Spectra/Compound 5/1H NMR/stanprogram1990
- Spectra/Compound 5/1H NMR/stanprogram2196
- Spectra/Compound 5/1H NMR/uxnmr.info
- Spectra/Compound 5/1H NMR/uxnmr.par
- Spectra/Compound 5/1H NMR/vtc_pid_settings
- Spectra/Compound 5/FT-IR for 5/
- Spectra/Compound 5/FT-IR for 5/ACI00005AYd.dpt
- Spectra/Compound 5/FT-IR for 5 with NaClO4/
- Spectra/Compound 5/FT-IR for 5 with NaClO4/ACI00005CSd.dpt
- Spectra/Compound 6/
- Spectra/Compound 6/13C NMR/
- Spectra/Compound 6/13C NMR/acqu
- Spectra/Compound 6/13C NMR/acqus
- Spectra/Compound 6/13C NMR/adcInfo_TRX2.xml
- Spectra/Compound 6/13C NMR/audita.txt
- Spectra/Compound 6/13C NMR/cpdprg2
- Spectra/Compound 6/13C NMR/fid
- Spectra/Compound 6/13C NMR/format.ased
- Spectra/Compound 6/13C NMR/format.temp
- Spectra/Compound 6/13C NMR/pdata/
- Spectra/Compound 6/13C NMR/pdata/1/
- Spectra/Compound 6/13C NMR/pdata/1/1i
- Spectra/Compound 6/13C NMR/pdata/1/1r
- Spectra/Compound 6/13C NMR/pdata/1/assocs
- Spectra/Compound 6/13C NMR/pdata/1/auditp.txt
- Spectra/Compound 6/13C NMR/pdata/1/outd
- Spectra/Compound 6/13C NMR/pdata/1/proc
- Spectra/Compound 6/13C NMR/pdata/1/procs
- Spectra/Compound 6/13C NMR/pdata/1/thumb.png
- Spectra/Compound 6/13C NMR/pdata/1/title
- Spectra/Compound 6/13C NMR/pulseprogram
- Spectra/Compound 6/13C NMR/scon2
- Spectra/Compound 6/13C NMR/shimvalues
- Spectra/Compound 6/13C NMR/specpar
- Spectra/Compound 6/13C NMR/stanprogram11309
- Spectra/Compound 6/13C NMR/stanprogram11459
- Spectra/Compound 6/13C NMR/uxnmr.info
- Spectra/Compound 6/13C NMR/uxnmr.par
- Spectra/Compound 6/13C NMR/vtc_pid_settings
- Spectra/Compound 6/1H NMR/
- Spectra/Compound 6/1H NMR/acqu
- Spectra/Compound 6/1H NMR/acqus
- Spectra/Compound 6/1H NMR/adcInfo_TRX1.xml
- Spectra/Compound 6/1H NMR/audita.txt
- Spectra/Compound 6/1H NMR/fid
- Spectra/Compound 6/1H NMR/format.temp
- Spectra/Compound 6/1H NMR/pdata/
- Spectra/Compound 6/1H NMR/pdata/1/
- Spectra/Compound 6/1H NMR/pdata/1/1i
- Spectra/Compound 6/1H NMR/pdata/1/1r
- Spectra/Compound 6/1H NMR/pdata/1/auditp.txt
- Spectra/Compound 6/1H NMR/pdata/1/outd
- Spectra/Compound 6/1H NMR/pdata/1/proc
- Spectra/Compound 6/1H NMR/pdata/1/procs
- Spectra/Compound 6/1H NMR/pdata/1/thumb.png
- Spectra/Compound 6/1H NMR/pdata/1/title
- Spectra/Compound 6/1H NMR/pulseprogram
- Spectra/Compound 6/1H NMR/scon2
- Spectra/Compound 6/1H NMR/shimvalues
- Spectra/Compound 6/1H NMR/specpar
- Spectra/Compound 6/1H NMR/stanprogram11309
- Spectra/Compound 6/1H NMR/uxnmr.info
- Spectra/Compound 6/1H NMR/uxnmr.par
- Spectra/Compound 6/1H NMR/vtc_pid_settings
- Spectra/Compound 6/FT-IR for 6/
- Spectra/Compound 6/FT-IR for 6/ACI00005AMd.dpt
- Spectra/Compound 6/FT-IR for 6 with NaClO4/
- Spectra/Compound 6/FT-IR for 6 with NaClO4/ACI00005DPd.dpt
- Spectra/Compound 7/
- Spectra/Compound 7/13C NMR/
- Spectra/Compound 7/13C NMR/acqu
- Spectra/Compound 7/13C NMR/acqus
- Spectra/Compound 7/13C NMR/adcInfo_TRX2.xml
- Spectra/Compound 7/13C NMR/audita.txt
- Spectra/Compound 7/13C NMR/cpdprg2
- Spectra/Compound 7/13C NMR/fid
- Spectra/Compound 7/13C NMR/format.temp
- Spectra/Compound 7/13C NMR/pdata/
- Spectra/Compound 7/13C NMR/pdata/1/
- Spectra/Compound 7/13C NMR/pdata/1/1i
[truncated: 99 more entries]
