# Supplementary material for: From Pseudocyclic to Macrocyclic Ionophores: Strategies toward the Synthesis of Cyclic Monensin Derivatives
Source: J Org Chem. 2025 Jan 10;90(3):1344–53. doi: 10.1021/acs.joc.4c02715 (PMC11773414; doi:10.1021/acs.joc.4c02715)
Supplement: Supplementary file 2 — jo4c02715_si_002.zip [file jo4c02715_si_002.zip › Spectra/Compound 2/13C NMR/audita.txt]

##TITLE= Audit trail, TopSpin 4.0.7
##JCAMPDX= 5.01
##ORIGIN= Bruker BioSpin GmbH
##OWNER= nmrsu
$$ /opt/nmrdata/examdata/Huczynski/ACI00004LC/21/audita.txt
##AUDIT TRAIL=  $$ (NUMBER, WHEN, WHO, WHERE, PROCESS, VERSION, WHAT)
(   1,<2022-11-03 14:35:20.300 +0000>,<root>,<BladeEpu>,<go4>,<TopSpin 4.0.7>,
      <created by zg on 'Avance' (CZC950B4HN) by user 'nmrsu'
       on data set with UUID '0c1dfa58-5b84-11ed-86a8-001395399a92'
       started at 2022-11-03 14:30:21.619 +0000, POWCHK enabled, PULCHK disabled,
       terminated by command 'stop' at 2022-11-03 14:35:20.298 +0000
       configuration hash MD5:
       92 A5 57 BD 21 1C 59 6C 0C 71 84 81 5F D0 59 84
       double data hash MD5: 64K
       67 8E ED 89 F7 B0 99 97 67 95 55 85 24 5F 25 2A>)
(   2,<2022-11-04 11:58:17.493 +0100>,<nmrsu>,<CZC950B4HN>,<dirdata>,<TopSpin 4.0.7>,
      <wrpa from 1 2 "ACI00004LC" "/opt/nmrdata/examdata/Huczynski"
       double data hash MD5: 64K
       67 8E ED 89 F7 B0 99 97 67 95 55 85 24 5F 25 2A>)
##END=

$$ hash MD5
$$ CB 21 04 1B BC EA 95 66 CF 62 B3 51 B9 9A 31 D2
