# Supplementary material for: From Pseudocyclic to Macrocyclic Ionophores: Strategies toward the Synthesis of Cyclic Monensin Derivatives
Source: J Org Chem. 2025 Jan 10;90(3):1344–53. doi: 10.1021/acs.joc.4c02715 (PMC11773414; doi:10.1021/acs.joc.4c02715)
Supplement: Supplementary file 2 — jo4c02715_si_002.zip [file jo4c02715_si_002.zip › Spectra/Compound 2/13C NMR/vtc_pid_settings]

VTC_REG_PID_SET_CH2=\
<pid_settings type="probehead">
   <standard_pid proportional="6.401" integral="39.172" differential="6.529" />
   <temperature selftune="298.000" min="248.000" max="348.000" />
   <vta type="5" sensor="1" connected_sensors="1" />
   <gasflow selftune="400.000" min="350.000" max="450.000" />
   <bcu_chiller type="1" selftune="0" min="0" max="1000" />
   <pics checksum="" name="" />
   <checksum value="A4CB78F1" />
</pid_settings>
