# Supplementary material for: From Pseudocyclic to Macrocyclic Ionophores: Strategies toward the Synthesis of Cyclic Monensin Derivatives
Source: J Org Chem. 2025 Jan 10;90(3):1344–53. doi: 10.1021/acs.joc.4c02715 (PMC11773414; doi:10.1021/acs.joc.4c02715)
Supplement: Supplementary file 2 — jo4c02715_si_002.zip [file jo4c02715_si_002.zip › Spectra/Compound 2/1H NMR/format.ased]

#*******************************************************************
#
# $Source: /sc/CvsTree/sc/gen/src/form/ased_acqu.form,v $
#
# Copyright (c) 1995 - 2008
# BRUKER BioSpin GmbH
# D-76287 Rheinstetten, Germany
#
# All Rights Reserved
#
#
# $Id: ased_acqu.form,v 1.37 2019/02/13 07:59:38 chjo Exp $
#*******************************************************************
EDIT_PAR COMMAND FILE

DI_MODE         LONG
ED_ENTRY        ACQU
ORDER           FILE


HEADER		"====== General ======"
NAME		PULPROG
END
NAME		TD
END
NAME		SW
END
T_NAME		SWH
		TYPE	R32
		CLASS	ACQU
		SUBRANGE 0.0 1e38
		REL	"SWH=SW*SFO1"
		INV_REL "SW=SWH/SFO1"
		UNIT	"Hz"
		FORMAT	"%14.2f Hz"
		TEXT	"sweep width"
END
T_NAME          AQ
		TYPE	R32
		CLASS	ACQU
		SUBRANGE 0.0 1e38
		REL	"AQ=aqcalc(SW,SFO1,TD,DIGTYP,FnMODE)"
		INV_REL	"TD=tdcalc(SW,SFO1,1.0e6*AQ,DIGTYP,FnMODE)"
		UNIT	"sec"
		FORMAT	"%14.7f sec"
                TEXT	"acquisition time"
END
NAME		RG
END
T_NAME          DW
		TYPE	R32
		CLASS	ACQU
		SUBRANGE 0.0 1e38
		REL	"DW=1/(2*SW*SFO1)"
		INV_REL	"SW=1000000/(2*(0.005+DW)*SFO1)"
		UNIT	"usec"
		FORMAT	"%14.3f usec"
		TEXT	"dwell time "
END
NAME		DE
		FORMAT	"%14.2f usec"
END
T_NAME		GRPDLY
		TYPE	R64
		SUBRANGE 0 1e38
		CLASS	ACQU
		REL	"GRPDLY=GRPDLY"
		INV_REL	"GRPDLY=GRPDLY"				
		UNIT	"no"
		TEXT	"group delay of digital filter"
		FORMAT	"%14.0f"
		NONEDIT
END
T_NAME		D1
TYPE	R32
CLASS	ACQU
SUBRANGE 0.0 1e38
REL	"D1=D[1]"
INV_REL	"D[1]=D1"
UNIT	"sec"
FORMAT	"%14.9f sec"
		TEXT		"relaxation delay; 1-5 * T1"
END
NAME		DS
		TEXT	"number of dummy scans"
END
NAME		NS
		TEXT	"scans to execute"
END
NAME		TD0	
		TEXT	"number of averages in 1D"
END
HEADER		"======== CHANNEL f1 ========"
NAME		SFO1
FORMAT	"%14.7f MHz"
TEXT	"frequency of ch. 1"
END
NAME		O1
FORMAT	"%14.2f Hz"
TEXT	"frequency of ch. 1"
END
T_NAME		O1P
TYPE	R64
CLASS	ACQU
SUBRANGE -1e38 1e38
REL	"O1P=O1/BF1"
INV_REL	"O1=O1P*BF1"
UNIT	"ppm"
FORMAT	"%14.3f ppm"
TEXT	"frequency of ch. 1"
END
NAME		NUC1
NONEDIT
TEXT	"nucleus for channel 1"
END
T_NAME		p0
		TYPE	R32
		SUBRANGE -1e38 1e38
		CLASS	ACQU
		REL	"p0=p1/3"
		INV_REL	"D[0]=p0"
		UNIT	"usec"
		TEXT	"p0=p1/3"
		FORMAT	"%14.2f usec"
		NONEDIT
END
T_NAME		P1
TYPE	R32
CLASS	ACQU
SUBRANGE 0.0 1.0e10
REL	"P1=P[1]"
INV_REL	"P[1]=P1"
UNIT	"usec"
FORMAT	"%14.3f usec"
		TEXT		"f1 channel -  90 degree high power pulse"
END
T_NAME		PLW1
TYPE	R32
CLASS	ACQU
SUBRANGE 0 88.3988
REL	"PLW1=PLW[1]"
INV_REL	"PLW[1]=PLW1"
UNIT	"W"
FORMAT	"%14.5g W"
		TEXT		"f1 channel - power level for pulse (default)"
END
T_NAME		PLdB1
TYPE	R32
CLASS	ACQU
SUBRANGE -19.5645 1000
REL	"if(PLW[1]>0)PLdB1=-10*log(PLW[1])/LN10;else PLdB1=1000;"
INV_REL	"PLW[1]=0;if(PLdB1<1000)PLW[1]=pow(10.0,(-PLdB1)/10.0)"
UNIT	"dB"
FORMAT	"%14.2f dB"
TEXT	"power PL1 in dB"
END
