# Supplementary material for: From Pseudocyclic to Macrocyclic Ionophores: Strategies toward the Synthesis of Cyclic Monensin Derivatives
Source: J Org Chem. 2025 Jan 10;90(3):1344–53. doi: 10.1021/acs.joc.4c02715 (PMC11773414; doi:10.1021/acs.joc.4c02715)
Supplement: Supplementary file 2 — jo4c02715_si_002.zip [file jo4c02715_si_002.zip › Spectra/Compound 2/1H NMR/pdata/1/auditp.txt]

##TITLE= Audit trail, TopSpin 4.0.7
##JCAMPDX= 5.01
##ORIGIN= Bruker BioSpin GmbH
##OWNER= nmrsu
$$ /opt/nmrdata/examdata/Huczynski/ACI00004LC/20/pdata/1/auditp.txt
##AUDIT TRAIL=  $$ (NUMBER, WHEN, WHO, WHERE, PROCESS, VERSION, WHAT)
(   1,<2022-11-04 07:20:41.880 +0000>,<root>,<BladeEpu>,<go4>,<TopSpin 4.0.7>,
      <created by zg on 'Avance' (CZC950B4HN) by user 'nmrsu'
       on data set with UUID 'e1a36fb4-5c10-11ed-bfd6-001395399a92'
       started at 2022-11-04 07:18:29.375 +0000, POWCHK enabled, PULCHK disabled,
       completed at 2022-11-04 07:20:41.878 +0000
       configuration hash MD5:
       92 A5 57 BD 21 1C 59 6C 0C 71 84 81 5F D0 59 84
       double data hash MD5: 54544
       85 F5 06 27 DB A5 F6 33 CB BA B5 49 DB 01 8F B2>)
(   2,<2022-11-04 08:20:36.824 +0100>,<nmrsu>,<CZC950B4HN>,<proc1d>,<TopSpin 4.0.7>,
      <Start of raw data processing
       efp LB = 0 FT_mod = 6 PKNL = 1 PHC0 = 329.3703 PHC1 = -2.355847 SI = 64K 
       data hash MD5: 64K
       92 3D F5 64 27 3D F7 15 78 3D 4E 26 6C B3 41 EE>)
(   3,<2022-11-04 08:41:43.163 +0100>,<nmrsu>,<CZC950B4HN>,<proc1d>,<TopSpin 4.0.7>,
      <pk fgphup PHC0 = 0 PHC1 = 0 
       data hash MD5: 64K
       92 3D F5 64 27 3D F7 15 78 3D 4E 26 6C B3 41 EE>)
(   4,<2022-11-04 08:54:52.470 +0100>,<nmrsu>,<CZC950B4HN>,<proc1d>,<TopSpin 4.0.7>,
      <pk fgphup PHC0 = -2.226782 PHC1 = 8 
       data hash MD5: 64K
       32 D5 E8 AE EF B8 9E 17 66 EB 71 EA B6 07 64 F2>)
(   5,<2022-11-04 08:55:40.421 +0100>,<nmrsu>,<CZC950B4HN>,<dirdata>,<TopSpin 4.0.7>,
      <wrpa from 1 10 "ACI00004LC" "/opt/nmrdata/examdata/Huczynski"
       data hash MD5: 64K
       32 D5 E8 AE EF B8 9E 17 66 EB 71 EA B6 07 64 F2>)
(   6,<2022-11-07 10:00:52.910 +0100>,<nmrsu>,<CZC950B4HN>,<dirdata>,<TopSpin 4.0.7>,
      <wrpa from 1 1 "ACI00004LC" "/opt/nmrdata/examdata/Huczynski"
       data hash MD5: 64K
       32 D5 E8 AE EF B8 9E 17 66 EB 71 EA B6 07 64 F2>)
##END=

$$ hash MD5
$$ F8 61 FD 33 01 5A 67 70 81 D3 F6 85 25 7A 8C D0
