# Supplementary material for: From Pseudocyclic to Macrocyclic Ionophores: Strategies toward the Synthesis of Cyclic Monensin Derivatives
Source: J Org Chem. 2025 Jan 10;90(3):1344–53. doi: 10.1021/acs.joc.4c02715 (PMC11773414; doi:10.1021/acs.joc.4c02715)
Supplement: Supplementary file 2 — jo4c02715_si_002.zip [file jo4c02715_si_002.zip › Spectra/Compound 2/1H NMR/shimvalues]

# Fri Nov  4 07:20:41 2022
#$$PROBEIDENTIFIER=Z8222_17
#$$PROBENAME=TBI 600SB H/C-BB-D-05 Z 13C
#$$SHIMID=292722
#
# Active Shim Gradients
#
Z           		7471            
Z2          		-4767           
Z3          		4579            
Z4          		10337           
Z5          		-696            
Z6          		-1995           
Z7          		882             
Z8          		0               
X           		-4007           
XZ          		-5040           
XZ2         		-558            
XZ3         		1547            
XZ4         		4985            
XZ5         		-21174          
Y           		-2002           
YZ          		1345            
YZ2         		5494            
YZ3         		-9120           
YZ4         		1679            
YZ5         		42329           
XY          		-5651           
XYZ         		11715           
XYZ2        		3247            
XYZ3        		561             
XYZ4        		-5035           
XYZ5        		0               
(X2-Y2)     		8517            
(X2-Y2)Z    		595             
(X2-Y2)Z2   		-2716           
(X2-Y2)Z3   		-1082           
(X2-Y2)Z4   		-4139           
(X2-Y2)Z5   		0               
X3          		3338            
X3Z         		2867            
Y3          		-10487          
Y3Z         		745             
#
# Lock Parameter
#
FIELD		2960.562
LOCKPHASE		 100.300
LOCKPOWER		 -30.000
LOCKGAIN		 115.600
LOCKDC		 -75.000
LOCKSHIFT		   7.240
LOOPGAIN		 -12.000
LOOPTIME		   0.400
LOOPFILTER		 100.000
#
IEEE64_VERSION_CODE 1
#
# Shim currents 
#
SHIM_SETTING [ 1]     4396.29668759
SHIM_SETTING [ 2]    -2740.28678171
SHIM_SETTING [ 3]     3897.89696932
SHIM_SETTING [ 4]    -5457.84808142
SHIM_SETTING [ 5]     2854.89700135
SHIM_SETTING [ 6]     2491.39260991
SHIM_SETTING [ 7]     8662.93423883
SHIM_SETTING [ 8]     3905.38532238
SHIM_SETTING [ 9]     2899.19860906
SHIM_SETTING [10]     1102.46622171
SHIM_SETTING [11]        0.00000000
SHIM_SETTING [12]   -11232.15500000
SHIM_SETTING [13]    -9742.69700000
SHIM_SETTING [14]      228.20200000
SHIM_SETTING [15]   -12135.49800000
SHIM_SETTING [16]     9845.73600000
SHIM_SETTING [17]   -17322.96100000
SHIM_SETTING [18]       59.84800000
SHIM_SETTING [19]   -18863.01100000
SHIM_SETTING [20]    23084.16500000
SHIM_SETTING [21]      668.89900000
SHIM_SETTING [22]     1077.62300000
SHIM_SETTING [23]    15748.87600000
SHIM_SETTING [24]    13541.44200000
SHIM_SETTING [25]      109.64000000
SHIM_SETTING [26]     2008.09200000
SHIM_SETTING [27]     3009.53000000
SHIM_SETTING [28]    12498.77000000
SHIM_SETTING [29]    -3500.81500000
SHIM_SETTING [30]    -9859.62200000
SHIM_SETTING [31]    11990.28400000
SHIM_SETTING [32]    -3084.07100000
SHIM_SETTING [33]     9384.13100000
SHIM_SETTING [34]   -14874.47300000
SHIM_SETTING [35]     4908.69700000
SHIM_SETTING [36]   -10896.95500000
SHIM_SETTING [37]   -37447.13300000
SHIM_SETTING [38]    34797.60800000
SHIM_SETTING [39]   -26448.21800000
SHIM_SETTING [40]        0.00000000
