# Supplementary material for: From Pseudocyclic to Macrocyclic Ionophores: Strategies toward the Synthesis of Cyclic Monensin Derivatives
Source: J Org Chem. 2025 Jan 10;90(3):1344–53. doi: 10.1021/acs.joc.4c02715 (PMC11773414; doi:10.1021/acs.joc.4c02715)
Supplement: Supplementary file 2 — jo4c02715_si_002.zip [file jo4c02715_si_002.zip › Spectra/Compound 3/13C NMR/audita.txt]

##TITLE= Audit trail, TopSpin 4.0.7
##JCAMPDX= 5.01
##ORIGIN= Bruker BioSpin GmbH
##OWNER= root
$$ /root/.topspin-BladeEpu/local_acqu/ACI0000554/2/audita.txt
##AUDIT TRAIL=  $$ (NUMBER, WHEN, WHO, WHERE, PROCESS, VERSION, WHAT)
(   1,<2024-01-29 15:50:45.452 +0000>,<root>,<BladeEpu>,<go4>,<TopSpin 4.0.7>,
      <created by zg on 'Avance' (CZC950B4HN) by user 'nmrsu'
       on data set with UUID 'b61d686c-bebc-11ee-9e94-001395399a92'
       started at 2024-01-29 15:40:21.432 +0000, POWCHK enabled, PULCHK disabled,
       terminated by command 'stop' at 2024-01-29 15:50:45.413 +0000
       configuration hash MD5:
       B7 B6 B2 7C 40 3E 3B E2 38 0B 2C D9 22 49 BA 2C
       double data hash MD5: 64K
       B6 F0 46 BA 30 C9 D0 2B C1 47 1E 61 21 BD 9A EC>)
##END=

$$ hash MD5
$$ 0C 69 F6 AE 24 6A C4 93 80 19 DE A9 87 DC 8C 7D
