# Supplementary material for: From Pseudocyclic to Macrocyclic Ionophores: Strategies toward the Synthesis of Cyclic Monensin Derivatives
Source: J Org Chem. 2025 Jan 10;90(3):1344–53. doi: 10.1021/acs.joc.4c02715 (PMC11773414; doi:10.1021/acs.joc.4c02715)
Supplement: Supplementary file 2 — jo4c02715_si_002.zip [file jo4c02715_si_002.zip › Spectra/Compound 3/13C NMR/pdata/1/auditp.txt]

##TITLE= Audit trail, TopSpin 4.0.7
##JCAMPDX= 5.01
##ORIGIN= Bruker BioSpin GmbH
##OWNER= nmrsu
$$ /opt/nmrdata/examdata/Huczynski_N/ACI0000554/2/pdata/1/auditp.txt
##AUDIT TRAIL=  $$ (NUMBER, WHEN, WHO, WHERE, PROCESS, VERSION, WHAT)
(   1,<2024-01-29 15:40:21.425 +0000>,<root>,<BladeEpu>,<go4>,<TopSpin 4.0.7>,
      <acquisition in progress>)
(   2,<2024-01-29 16:50:41.487 +0100>,<nmrsu>,<CZC950B4HN>,<proc1d>,<TopSpin 4.0.7>,
      <Start of raw data processing
       efp LB = 1 FT_mod = 6 PKNL = 1 PHC0 = 291.8237 PHC1 = -115.3999 SI = 64K 
       data hash MD5: 64K
       5E 73 3D C8 7C 7E 1A 52 14 1C DB 7F 61 03 BB 22>)
##END=

$$ hash MD5
$$ 07 AE B6 96 E4 3B 48 1B DF D0 E3 84 CB DD A6 40
