# Supplementary material for: From Pseudocyclic to Macrocyclic Ionophores: Strategies toward the Synthesis of Cyclic Monensin Derivatives
Source: J Org Chem. 2025 Jan 10;90(3):1344–53. doi: 10.1021/acs.joc.4c02715 (PMC11773414; doi:10.1021/acs.joc.4c02715)
Supplement: Supplementary file 2 — jo4c02715_si_002.zip [file jo4c02715_si_002.zip › Spectra/Compound 3/13C NMR/shimvalues]

# Mon Jan 29 15:40:54 2024
#$$PROBEIDENTIFIER=Z153836_0003
#$$PROBENAME=PA TBI 600S3 H/P-BB-D-05 Z
#$$SHIMID=292722
#
# Active Shim Gradients
#
Z           		6694            
Z2          		-4192           
Z3          		5094            
Z4          		8894            
Z5          		-692            
Z6          		-1666           
Z7          		-5843           
Z8          		0               
X           		-4923           
XZ          		-5998           
XZ2         		227             
XZ3         		3551            
XZ4         		-1720           
XZ5         		-1740           
Y           		-1903           
YZ          		1451            
YZ2         		5183            
YZ3         		-4266           
YZ4         		2209            
YZ5         		-17338          
XY          		-5240           
XYZ         		12935           
XYZ2        		247             
XYZ3        		-2362           
XYZ4        		3331            
XYZ5        		0               
(X2-Y2)     		8749            
(X2-Y2)Z    		-56             
(X2-Y2)Z2   		-2603           
(X2-Y2)Z3   		878             
(X2-Y2)Z4   		-818            
(X2-Y2)Z5   		0               
X3          		3070            
X3Z         		1643            
Y3          		-9679           
Y3Z         		4399            
#
# Lock Parameter
#
FIELD		2969.091
LOCKPHASE		  39.700
LOCKPOWER		 -38.000
LOCKGAIN		 118.600
LOCKDC		 -75.000
LOCKSHIFT		   1.930
LOOPGAIN		  -2.000
LOOPTIME		   0.100
LOOPFILTER		 200.000
#
IEEE64_VERSION_CODE 1
#
# Shim currents 
#
SHIM_SETTING [ 1]     2942.51315413
SHIM_SETTING [ 2]    -2458.31256264
SHIM_SETTING [ 3]     8277.81236784
SHIM_SETTING [ 4]    -4744.24472987
SHIM_SETTING [ 5]     3468.61280118
SHIM_SETTING [ 6]     1151.40134059
SHIM_SETTING [ 7]     1335.88133919
SHIM_SETTING [ 8]     9500.76440293
SHIM_SETTING [ 9]     1216.39769102
SHIM_SETTING [10]     2218.12574400
SHIM_SETTING [11]        0.00000000
SHIM_SETTING [12]   -14077.73100000
SHIM_SETTING [13]    -5280.24800000
SHIM_SETTING [14]      691.84900000
SHIM_SETTING [15]    -8655.31100000
SHIM_SETTING [16]    -1873.04600000
SHIM_SETTING [17]   -10162.04900000
SHIM_SETTING [18]     3463.94000000
SHIM_SETTING [19]    -4015.42200000
SHIM_SETTING [20]    -3430.62100000
SHIM_SETTING [21]     3270.74700000
SHIM_SETTING [22]     2084.78400000
SHIM_SETTING [23]    10878.61800000
SHIM_SETTING [24]    12068.14800000
SHIM_SETTING [25]     4376.81700000
SHIM_SETTING [26]     2645.02500000
SHIM_SETTING [27]     2285.67000000
SHIM_SETTING [28]    -3616.88000000
SHIM_SETTING [29]      813.31000000
SHIM_SETTING [30]     -244.60900000
SHIM_SETTING [31]    -6371.07800000
SHIM_SETTING [32]    13232.80400000
SHIM_SETTING [33]     9593.47800000
SHIM_SETTING [34]   -12787.09000000
SHIM_SETTING [35]     1859.26000000
SHIM_SETTING [36]   -19363.26500000
SHIM_SETTING [37]    19321.07500000
SHIM_SETTING [38]   -20871.77200000
SHIM_SETTING [39]    -8547.56400000
SHIM_SETTING [40]        0.00000000
