# Supplementary material for: From Pseudocyclic to Macrocyclic Ionophores: Strategies toward the Synthesis of Cyclic Monensin Derivatives
Source: J Org Chem. 2025 Jan 10;90(3):1344–53. doi: 10.1021/acs.joc.4c02715 (PMC11773414; doi:10.1021/acs.joc.4c02715)
Supplement: Supplementary file 2 — jo4c02715_si_002.zip [file jo4c02715_si_002.zip › Spectra/Compound 3/1H NMR/adcInfo_TRX1.xml]

 <TRX channel="1">
	<summary>Optimal performance achieved</summary>
	<maxAdcModulation>
		<utcDate>29-15:36:00.224</utcDate>
		<adcModulationPercent>72</adcModulationPercent>
		<numScan>1</numScan>
		<numExp>0</numExp>
	</maxAdcModulation>
	<minAdcModulation>
		<utcDate>29-15:36:33.986</utcDate>
		<adcModulationPercent>66</adcModulationPercent>
		<numScan>8</numScan>
		<numExp>0</numExp>
	</minAdcModulation>
	<adcOverflow>no</adcOverflow>
</TRX>
