# Supplementary material for: From Pseudocyclic to Macrocyclic Ionophores: Strategies toward the Synthesis of Cyclic Monensin Derivatives
Source: J Org Chem. 2025 Jan 10;90(3):1344–53. doi: 10.1021/acs.joc.4c02715 (PMC11773414; doi:10.1021/acs.joc.4c02715)
Supplement: Supplementary file 2 — jo4c02715_si_002.zip [file jo4c02715_si_002.zip › Spectra/Compound 3/1H NMR/pdata/1/auditp.txt]

##TITLE= Audit trail, TopSpin 4.0.7
##JCAMPDX= 5.01
##ORIGIN= Bruker BioSpin GmbH
##OWNER= nmrsu
$$ /opt/nmrdata/examdata/Huczynski_N/ACI0000554/1/pdata/1/auditp.txt
##AUDIT TRAIL=  $$ (NUMBER, WHEN, WHO, WHERE, PROCESS, VERSION, WHAT)
(   1,<2024-01-29 15:39:47.141 +0000>,<root>,<BladeEpu>,<go4>,<TopSpin 4.0.7>,
      <created by zg on 'Avance' (CZC950B4HN) by user 'nmrsu'
       on data set with UUID '16a13d7c-bebc-11ee-85c4-001395399a92'
       started at 2024-01-29 15:35:53.853 +0000, POWCHK enabled, PULCHK disabled,
       completed at 2024-01-29 15:39:47.140 +0000
       configuration hash MD5:
       B7 B6 B2 7C 40 3E 3B E2 38 0B 2C D9 22 49 BA 2C
       double data hash MD5: 68964
       D5 23 F5 0F 0A B9 F6 D3 A8 A9 D9 21 ED 02 73 BE>)
(   2,<2024-01-29 16:40:31.749 +0100>,<nmrsu>,<CZC950B4HN>,<proc1d>,<TopSpin 4.0.7>,
      <Start of raw data processing
       efp LB = 0 FT_mod = 6 PKNL = 1 PHC0 = 295.2043 PHC1 = 2.822524 SI = 64K 
       data hash MD5: 64K
       1B 6B 5B 01 F2 2C 89 CF 6E 3A C2 C3 30 1E 70 18>)
(   3,<2024-01-29 16:40:35.025 +0100>,<nmrsu>,<CZC950B4HN>,<proc1d>,<TopSpin 4.0.7>,
      <apk 
       data hash MD5: 64K
       2F F4 0A 22 D1 A2 46 18 6E 23 71 82 29 78 30 A1>)
##END=

$$ hash MD5
$$ 6C 85 0F B0 92 6D 1E 72 18 30 5A 7A 76 65 36 E1
