# Supplementary material for: From Pseudocyclic to Macrocyclic Ionophores: Strategies toward the Synthesis of Cyclic Monensin Derivatives
Source: J Org Chem. 2025 Jan 10;90(3):1344–53. doi: 10.1021/acs.joc.4c02715 (PMC11773414; doi:10.1021/acs.joc.4c02715)
Supplement: Supplementary file 2 — jo4c02715_si_002.zip [file jo4c02715_si_002.zip › Spectra/Compound 3/FT-IR for 3/ACI000055Vd.dpt]

3999.93888	0.99813
3998.97458	0.99815
3998.01027	0.99824
3997.04597	0.99830
3996.08166	0.99819
3995.11735	0.99810
3994.15305	0.99827
3993.18874	0.99849
3992.22444	0.99847
3991.26013	0.99834
3990.29583	0.99833
3989.33152	0.99842
3988.36722	0.99843
3987.40291	0.99834
3986.43861	0.99826
3985.47430	0.99826
3984.51000	0.99827
3983.54569	0.99820
3982.58138	0.99807
3981.61708	0.99800
3980.65277	0.99807
3979.68847	0.99822
3978.72416	0.99825
3977.75986	0.99809
3976.79555	0.99793
3975.83125	0.99790
3974.86694	0.99800
3973.90264	0.99811
3972.93833	0.99813
3971.97402	0.99791
3971.00972	0.99765
3970.04541	0.99736
3969.08111	0.99708
3968.11680	0.99693
3967.15250	0.99699
3966.18819	0.99714
3965.22389	0.99726
3964.25958	0.99737
3963.29528	0.99746
3962.33097	0.99742
3961.36667	0.99738
3960.40236	0.99748
3959.43805	0.99764
3958.47375	0.99774
3957.50944	0.99786
3956.54514	0.99808
3955.58083	0.99831
3954.61653	0.99844
3953.65222	0.99851
3952.68792	0.99865
3951.72361	0.99880
3950.75931	0.99876
3949.79500	0.99861
3948.83069	0.99855
3947.86639	0.99858
3946.90208	0.99860
3945.93778	0.99857
3944.97347	0.99847
3944.00917	0.99826
3943.04486	0.99801
3942.08056	0.99793
3941.11625	0.99803
3940.15195	0.99803
3939.18764	0.99786
3938.22333	0.99766
3937.25903	0.99748
3936.29472	0.99730
3935.33042	0.99709
3934.36611	0.99674
3933.40181	0.99628
3932.43750	0.99594
3931.47320	0.99579
3930.50889	0.99569
3929.54459	0.99561
3928.58028	0.99561
3927.61598	0.99562
3926.65167	0.99542
3925.68736	0.99497
3924.72306	0.99461
3923.75875	0.99465
3922.79445	0.99493
3921.83014	0.99502
3920.86584	0.99479
3919.90153	0.99466
3918.93723	0.99476
3917.97292	0.99463
3917.00862	0.99451
3916.04431	0.99491
3915.08000	0.99550
3914.11570	0.99583
3913.15139	0.99598
3912.18709	0.99607
3911.22278	0.99616
3910.25848	0.99627
3909.29417	0.99640
3908.32987	0.99650
3907.36556	0.99652
3906.40126	0.99633
3905.43695	0.99586
3904.47265	0.99545
3903.50834	0.99545
3902.54403	0.99561
3901.57973	0.99579
3900.61542	0.99601
3899.65112	0.99607
3898.68681	0.99641
3897.72251	0.99719
3896.75820	0.99787
3895.79390	0.99828
3894.82959	0.99842
3893.86529	0.99832
3892.90098	0.99798
3891.93667	0.99745
3890.97237	0.99732
3890.00806	0.99784
3889.04376	0.99845
3888.07945	0.99860
3887.11515	0.99798
3886.15084	0.99698
3885.18654	0.99686
3884.22223	0.99772
3883.25793	0.99840
3882.29362	0.99830
3881.32932	0.99758
3880.36501	0.99701
3879.40070	0.99734
3878.43640	0.99810
3877.47209	0.99850
3876.50779	0.99848
3875.54348	0.99810
3874.57918	0.99757
3873.61487	0.99755
3872.65057	0.99793
3871.68626	0.99779
3870.72196	0.99685
3869.75765	0.99618
3868.79334	0.99663
3867.82904	0.99757
3866.86473	0.99791
3865.90043	0.99742
3864.93612	0.99701
3863.97182	0.99728
3863.00751	0.99753
3862.04321	0.99740
3861.07890	0.99754
3860.11460	0.99800
3859.15029	0.99820
3858.18599	0.99797
3857.22168	0.99762
3856.25737	0.99708
3855.29307	0.99554
3854.32876	0.99369
3853.36446	0.99352
3852.40015	0.99477
3851.43585	0.99606
3850.47154	0.99700
3849.50724	0.99751
3848.54293	0.99771
3847.57863	0.99780
3846.61432	0.99778
3845.65001	0.99757
3844.68571	0.99707
3843.72140	0.99661
3842.75710	0.99653
3841.79279	0.99639
3840.82849	0.99603
3839.86418	0.99586
3838.89988	0.99565
3837.93557	0.99539
3836.97127	0.99561
3836.00696	0.99580
3835.04266	0.99560
3834.07835	0.99562
3833.11404	0.99570
3832.14974	0.99541
3831.18543	0.99527
3830.22113	0.99559
3829.25682	0.99586
3828.29252	0.99572
3827.32821	0.99532
3826.36391	0.99511
3825.39960	0.99522
3824.43530	0.99531
3823.47099	0.99498
3822.50668	0.99406
3821.54238	0.99311
3820.57807	0.99306
3819.61377	0.99383
3818.64946	0.99452
3817.68516	0.99441
3816.72085	0.99356
3815.75655	0.99313
3814.79224	0.99368
3813.82794	0.99432
3812.86363	0.99444
3811.89932	0.99431
3810.93502	0.99420
3809.97071	0.99414
3809.00641	0.99383
3808.04210	0.99301
3807.07780	0.99220
3806.11349	0.99224
3805.14919	0.99282
3804.18488	0.99303
3803.22058	0.99258
3802.25627	0.99162
3801.29197	0.99093
3800.32766	0.99123
3799.36335	0.99193
3798.39905	0.99208
3797.43474	0.99160
3796.47044	0.99117
3795.50613	0.99134
3794.54183	0.99174
3793.57752	0.99181
3792.61322	0.99159
3791.64891	0.99142
3790.68461	0.99136
3789.72030	0.99124
3788.75599	0.99105
3787.79169	0.99084
3786.82738	0.99055
3785.86308	0.99015
3784.89877	0.98978
3783.93447	0.98963
3782.97016	0.98965
3782.00586	0.98955
3781.04155	0.98913
3780.07725	0.98856
3779.11294	0.98836
3778.14864	0.98858
3777.18433	0.98874
3776.22002	0.98866
3775.25572	0.98850
3774.29141	0.98833
3773.32711	0.98821
3772.36280	0.98805
3771.39850	0.98753
3770.43419	0.98674
3769.46989	0.98639
3768.50558	0.98666
3767.54128	0.98686
3766.57697	0.98657
3765.61266	0.98620
3764.64836	0.98618
3763.68405	0.98626
3762.71975	0.98621
3761.75544	0.98598
3760.79114	0.98536
3759.82683	0.98465
3758.86253	0.98447
3757.89822	0.98450
3756.93392	0.98425
3755.96961	0.98404
3755.00531	0.98396
3754.04100	0.98350
3753.07669	0.98244
3752.11239	0.98169
3751.14808	0.98159
3750.18378	0.98107
3749.21947	0.98055
3748.25517	0.98113
3747.29086	0.98186
3746.32656	0.98115
3745.36225	0.97898
3744.39795	0.97765
3743.43364	0.97872
3742.46933	0.98026
3741.50503	0.98061
3740.54072	0.98040
3739.57642	0.98010
3738.61211	0.97941
3737.64781	0.97822
3736.68350	0.97690
3735.71920	0.97609
3734.75489	0.97617
3733.79059	0.97660
3732.82628	0.97640
3731.86198	0.97589
3730.89767	0.97598
3729.93336	0.97623
3728.96906	0.97598
3728.00475	0.97529
3727.04045	0.97445
3726.07614	0.97383
3725.11184	0.97356
3724.14753	0.97334
3723.18323	0.97279
3722.21892	0.97209
3721.25462	0.97175
3720.29031	0.97156
3719.32600	0.97122
3718.36170	0.97093
3717.39739	0.97065
3716.43309	0.97012
3715.46878	0.96941
3714.50448	0.96869
3713.54017	0.96769
3712.57587	0.96646
3711.61156	0.96572
3710.64726	0.96543
3709.68295	0.96494
3708.71865	0.96456
3707.75434	0.96446
3706.79003	0.96419
3705.82573	0.96366
3704.86142	0.96306
3703.89712	0.96230
3702.93281	0.96114
3701.96851	0.95987
3701.00420	0.95916
3700.03990	0.95884
3699.07559	0.95828
3698.11129	0.95740
3697.14698	0.95647
3696.18267	0.95555
3695.21837	0.95456
3694.25406	0.95350
3693.28976	0.95227
3692.32545	0.95067
3691.36115	0.94895
3690.39684	0.94760
3689.43254	0.94626
3688.46823	0.94481
3687.50393	0.94392
3686.53962	0.94337
3685.57531	0.94246
3684.61101	0.94124
3683.64670	0.94000
3682.68240	0.93885
3681.71809	0.93770
3680.75379	0.93639
3679.78948	0.93499
3678.82518	0.93384
3677.86087	0.93272
3676.89657	0.93099
3675.93226	0.92893
3674.96796	0.92767
3674.00365	0.92756
3673.03934	0.92758
3672.07504	0.92665
3671.11073	0.92498
3670.14643	0.92360
3669.18212	0.92275
3668.21782	0.92212
3667.25351	0.92154
3666.28921	0.92076
3665.32490	0.91971
3664.36060	0.91854
3663.39629	0.91740
3662.43198	0.91629
3661.46768	0.91513
3660.50337	0.91388
3659.53907	0.91260
3658.57476	0.91122
3657.61046	0.90951
3656.64615	0.90767
3655.68185	0.90644
3654.71754	0.90572
3653.75324	0.90478
3652.78893	0.90330
3651.82463	0.90127
3650.86032	0.89909
3649.89601	0.89731
3648.93171	0.89594
3647.96740	0.89466
3647.00310	0.89357
3646.03879	0.89281
3645.07449	0.89198
3644.11018	0.89073
3643.14588	0.88921
3642.18157	0.88763
3641.21727	0.88615
3640.25296	0.88476
3639.28865	0.88328
3638.32435	0.88169
3637.36004	0.88010
3636.39574	0.87850
3635.43143	0.87676
3634.46713	0.87489
3633.50282	0.87316
3632.53852	0.87164
3631.57421	0.86983
3630.60991	0.86730
3629.64560	0.86454
3628.68130	0.86262
3627.71699	0.86172
3626.75268	0.86091
3625.78838	0.85962
3624.82407	0.85805
3623.85977	0.85640
3622.89546	0.85466
3621.93116	0.85281
3620.96685	0.85075
3620.00255	0.84861
3619.03824	0.84675
3618.07394	0.84520
3617.10963	0.84380
3616.14532	0.84234
3615.18102	0.84062
3614.21671	0.83875
3613.25241	0.83684
3612.28810	0.83507
3611.32380	0.83351
3610.35949	0.83158
3609.39519	0.82930
3608.43088	0.82738
3607.46658	0.82573
3606.50227	0.82398
3605.53797	0.82217
3604.57366	0.82018
3603.60935	0.81792
3602.64505	0.81545
3601.68074	0.81283
3600.71644	0.81016
3599.75213	0.80752
3598.78783	0.80480
3597.82352	0.80183
3596.85922	0.79865
3595.89491	0.79537
3594.93061	0.79215
3593.96630	0.78904
3593.00199	0.78605
3592.03769	0.78321
3591.07338	0.78043
3590.10908	0.77748
3589.14477	0.77443
3588.18047	0.77182
3587.21616	0.76983
3586.25186	0.76822
3585.28755	0.76677
3584.32325	0.76519
3583.35894	0.76339
3582.39464	0.76140
3581.43033	0.75920
3580.46602	0.75684
3579.50172	0.75439
3578.53741	0.75181
3577.57311	0.74901
3576.60880	0.74602
3575.64450	0.74284
3574.68019	0.73949
3573.71589	0.73613
3572.75158	0.73284
3571.78728	0.72950
3570.82297	0.72601
3569.85866	0.72229
3568.89436	0.71834
3567.93005	0.71447
3566.96575	0.71101
3566.00144	0.70788
3565.03714	0.70486
3564.07283	0.70177
3563.10853	0.69861
3562.14422	0.69542
3561.17992	0.69215
3560.21561	0.68889
3559.25130	0.68574
3558.28700	0.68253
3557.32269	0.67917
3556.35839	0.67575
3555.39408	0.67225
3554.42978	0.66858
3553.46547	0.66476
3552.50117	0.66089
3551.53686	0.65703
3550.57256	0.65324
3549.60825	0.64942
3548.64395	0.64543
3547.67964	0.64124
3546.71533	0.63697
3545.75103	0.63274
3544.78672	0.62855
3543.82242	0.62432
3542.85811	0.62009
3541.89381	0.61594
3540.92950	0.61178
3539.96520	0.60760
3539.00089	0.60345
3538.03659	0.59929
3537.07228	0.59515
3536.10797	0.59115
3535.14367	0.58732
3534.17936	0.58358
3533.21506	0.57988
3532.25075	0.57621
3531.28645	0.57262
3530.32214	0.56918
3529.35784	0.56586
3528.39353	0.56261
3527.42923	0.55950
3526.46492	0.55657
3525.50062	0.55377
3524.53631	0.55105
3523.57200	0.54848
3522.60770	0.54612
3521.64339	0.54397
3520.67909	0.54192
3519.71478	0.53986
3518.75048	0.53788
3517.78617	0.53612
3516.82187	0.53449
3515.85756	0.53293
3514.89326	0.53157
3513.92895	0.53038
3512.96464	0.52916
3512.00034	0.52791
3511.03603	0.52675
3510.07173	0.52571
3509.10742	0.52487
3508.14312	0.52423
3507.17881	0.52369
3506.21451	0.52323
3505.25020	0.52283
3504.28590	0.52247
3503.32159	0.52225
3502.35729	0.52226
3501.39298	0.52243
3500.42867	0.52269
3499.46437	0.52301
3498.50006	0.52351
3497.53576	0.52418
3496.57145	0.52493
3495.60715	0.52577
3494.64284	0.52673
3493.67854	0.52777
3492.71423	0.52897
3491.74993	0.53031
3490.78562	0.53169
3489.82131	0.53318
3488.85701	0.53478
3487.89270	0.53638
3486.92840	0.53804
3485.96409	0.53976
3484.99979	0.54153
3484.03548	0.54333
3483.07118	0.54511
3482.10687	0.54695
3481.14257	0.54893
3480.17826	0.55103
3479.21396	0.55318
3478.24965	0.55528
3477.28534	0.55729
3476.32104	0.55921
3475.35673	0.56114
3474.39243	0.56311
3473.42812	0.56511
3472.46382	0.56705
3471.49951	0.56893
3470.53521	0.57081
3469.57090	0.57269
3468.60660	0.57457
3467.64229	0.57642
3466.67798	0.57828
3465.71368	0.58017
3464.74937	0.58201
3463.78507	0.58369
3462.82076	0.58531
3461.85646	0.58696
3460.89215	0.58861
3459.92785	0.59022
3458.96354	0.59182
3457.99924	0.59339
3457.03493	0.59497
3456.07063	0.59653
3455.10632	0.59797
3454.14201	0.59923
3453.17771	0.60042
3452.21340	0.60173
3451.24910	0.60310
3450.28479	0.60437
3449.32049	0.60550
3448.35618	0.60651
3447.39188	0.60742
3446.42757	0.60838
3445.46327	0.60946
3444.49896	0.61051
3443.53465	0.61146
3442.57035	0.61233
3441.60604	0.61315
3440.64174	0.61394
3439.67743	0.61471
3438.71313	0.61542
3437.74882	0.61604
3436.78452	0.61658
3435.82021	0.61707
3434.85591	0.61748
3433.89160	0.61792
3432.92729	0.61849
3431.96299	0.61904
3430.99868	0.61937
3430.03438	0.61962
3429.07007	0.61992
3428.10577	0.62026
3427.14146	0.62058
3426.17716	0.62085
3425.21285	0.62111
3424.24855	0.62137
3423.28424	0.62159
3422.31994	0.62171
3421.35563	0.62176
3420.39132	0.62178
3419.42702	0.62187
3418.46271	0.62203
3417.49841	0.62218
3416.53410	0.62222
3415.56980	0.62220
3414.60549	0.62216
3413.64119	0.62213
3412.67688	0.62213
3411.71258	0.62213
3410.74827	0.62209
3409.78396	0.62202
3408.81966	0.62194
3407.85535	0.62181
3406.89105	0.62166
3405.92674	0.62154
3404.96244	0.62145
3403.99813	0.62126
3403.03383	0.62095
3402.06952	0.62060
3401.10522	0.62032
3400.14091	0.62004
3399.17661	0.61967
3398.21230	0.61929
3397.24799	0.61896
3396.28369	0.61865
3395.31938	0.61834
3394.35508	0.61801
3393.39077	0.61767
3392.42647	0.61725
3391.46216	0.61677
3390.49786	0.61634
3389.53355	0.61594
3388.56925	0.61542
3387.60494	0.61483
3386.64063	0.61437
3385.67633	0.61401
3384.71202	0.61359
3383.74772	0.61307
3382.78341	0.61249
3381.81911	0.61187
3380.85480	0.61127
3379.89050	0.61072
3378.92619	0.61021
3377.96189	0.60968
3376.99758	0.60909
3376.03328	0.60847
3375.06897	0.60786
3374.10466	0.60733
3373.14036	0.60686
3372.17605	0.60632
3371.21175	0.60570
3370.24744	0.60512
3369.28314	0.60466
3368.31883	0.60421
3367.35453	0.60369
3366.39022	0.60312
3365.42592	0.60252
3364.46161	0.60194
3363.49730	0.60144
3362.53300	0.60097
3361.56869	0.60050
3360.60439	0.60004
3359.64008	0.59953
3358.67578	0.59890
3357.71147	0.59821
3356.74717	0.59759
3355.78286	0.59700
3354.81856	0.59638
3353.85425	0.59573
3352.88995	0.59503
3351.92564	0.59430
3350.96133	0.59357
3349.99703	0.59285
3349.03272	0.59210
3348.06842	0.59125
3347.10411	0.59031
3346.13981	0.58934
3345.17550	0.58835
3344.21120	0.58738
3343.24689	0.58645
3342.28259	0.58546
3341.31828	0.58435
3340.35397	0.58319
3339.38967	0.58201
3338.42536	0.58079
3337.46106	0.57956
3336.49675	0.57831
3335.53245	0.57695
3334.56814	0.57545
3333.60384	0.57387
3332.63953	0.57226
3331.67523	0.57054
3330.71092	0.56865
3329.74661	0.56658
3328.78231	0.56433
3327.81800	0.56193
3326.85370	0.55939
3325.88939	0.55657
3324.92509	0.55338
3323.96078	0.54985
3322.99648	0.54598
3322.03217	0.54170
3321.06787	0.53692
3320.10356	0.53168
3319.13926	0.52615
3318.17495	0.52057
3317.21064	0.51520
3316.24634	0.51032
3315.28203	0.50618
3314.31773	0.50299
3313.35342	0.50088
3312.38912	0.49987
3311.42481	0.49976
3310.46051	0.50022
3309.49620	0.50107
3308.53190	0.50222
3307.56759	0.50338
3306.60328	0.50428
3305.63898	0.50494
3304.67467	0.50549
3303.71037	0.50595
3302.74606	0.50627
3301.78176	0.50643
3300.81745	0.50642
3299.85315	0.50631
3298.88884	0.50619
3297.92454	0.50611
3296.96023	0.50608
3295.99593	0.50603
3295.03162	0.50596
3294.06731	0.50593
3293.10301	0.50601
3292.13870	0.50622
3291.17440	0.50653
3290.21009	0.50684
3289.24579	0.50708
3288.28148	0.50721
3287.31718	0.50729
3286.35287	0.50732
3285.38857	0.50727
3284.42426	0.50714
3283.45995	0.50701
3282.49565	0.50696
3281.53134	0.50694
3280.56704	0.50686
3279.60273	0.50671
3278.63843	0.50659
3277.67412	0.50653
3276.70982	0.50651
3275.74551	0.50647
3274.78121	0.50641
3273.81690	0.50636
3272.85260	0.50643
3271.88829	0.50666
3270.92398	0.50698
3269.95968	0.50736
3268.99537	0.50776
3268.03107	0.50822
3267.06676	0.50874
3266.10246	0.50927
3265.13815	0.50981
3264.17385	0.51042
3263.20954	0.51111
3262.24524	0.51179
3261.28093	0.51242
3260.31662	0.51302
3259.35232	0.51358
3258.38801	0.51405
3257.42371	0.51447
3256.45940	0.51480
3255.49510	0.51506
3254.53079	0.51533
3253.56649	0.51563
3252.60218	0.51586
3251.63788	0.51598
3250.67357	0.51602
3249.70927	0.51609
3248.74496	0.51620
3247.78065	0.51640
3246.81635	0.51670
3245.85204	0.51707
3244.88774	0.51756
3243.92343	0.51829
3242.95913	0.51933
3241.99482	0.52072
3241.03052	0.52235
3240.06621	0.52420
3239.10191	0.52640
3238.13760	0.52900
3237.17329	0.53192
3236.20899	0.53516
3235.24468	0.53879
3234.28038	0.54279
3233.31607	0.54711
3232.35177	0.55171
3231.38746	0.55647
3230.42316	0.56134
3229.45885	0.56641
3228.49455	0.57171
3227.53024	0.57720
3226.56594	0.58282
3225.60163	0.58850
3224.63732	0.59411
3223.67302	0.59959
3222.70871	0.60501
3221.74441	0.61042
3220.78010	0.61576
3219.81580	0.62098
3218.85149	0.62611
3217.88719	0.63119
3216.92288	0.63614
3215.95858	0.64092
3214.99427	0.64555
3214.02996	0.65010
3213.06566	0.65451
3212.10135	0.65872
3211.13705	0.66277
3210.17274	0.66666
3209.20844	0.67050
3208.24413	0.67431
3207.27983	0.67801
3206.31552	0.68153
3205.35122	0.68496
3204.38691	0.68834
3203.42260	0.69163
3202.45830	0.69481
3201.49399	0.69789
3200.52969	0.70093
3199.56538	0.70391
3198.60108	0.70684
3197.63677	0.70972
3196.67247	0.71252
3195.70816	0.71523
3194.74386	0.71789
3193.77955	0.72054
3192.81525	0.72318
3191.85094	0.72575
3190.88663	0.72824
3189.92233	0.73066
3188.95802	0.73303
3187.99372	0.73544
3187.02941	0.73784
3186.06511	0.74015
3185.10080	0.74241
3184.13650	0.74467
3183.17219	0.74691
3182.20789	0.74911
3181.24358	0.75126
3180.27927	0.75337
3179.31497	0.75544
3178.35066	0.75749
3177.38636	0.75951
3176.42205	0.76149
3175.45775	0.76346
3174.49344	0.76543
3173.52914	0.76737
3172.56483	0.76924
3171.60053	0.77106
3170.63622	0.77283
3169.67192	0.77461
3168.70761	0.77637
3167.74330	0.77810
3166.77900	0.77984
3165.81469	0.78156
3164.85039	0.78322
3163.88608	0.78484
3162.92178	0.78650
3161.95747	0.78815
3160.99317	0.78976
3160.02886	0.79137
3159.06456	0.79299
3158.10025	0.79458
3157.13594	0.79612
3156.17164	0.79767
3155.20733	0.79925
3154.24303	0.80081
3153.27872	0.80234
3152.31442	0.80386
3151.35011	0.80533
3150.38581	0.80674
3149.42150	0.80810
3148.45720	0.80946
3147.49289	0.81083
3146.52859	0.81218
3145.56428	0.81351
3144.59997	0.81483
3143.63567	0.81610
3142.67136	0.81733
3141.70706	0.81857
3140.74275	0.81981
3139.77845	0.82102
3138.81414	0.82219
3137.84984	0.82333
3136.88553	0.82441
3135.92123	0.82543
3134.95692	0.82639
3133.99261	0.82734
3133.02831	0.82829
3132.06400	0.82924
3131.09970	0.83015
3130.13539	0.83100
3129.17109	0.83182
3128.20678	0.83263
3127.24248	0.83338
3126.27817	0.83409
3125.31387	0.83479
3124.34956	0.83548
3123.38526	0.83613
3122.42095	0.83674
3121.45664	0.83736
3120.49234	0.83798
3119.52803	0.83855
3118.56373	0.83908
3117.59942	0.83962
3116.63512	0.84015
3115.67081	0.84067
3114.70651	0.84118
3113.74220	0.84167
3112.77790	0.84212
3111.81359	0.84253
3110.84928	0.84296
3109.88498	0.84338
3108.92067	0.84372
3107.95637	0.84404
3106.99206	0.84439
3106.02776	0.84474
3105.06345	0.84503
3104.09915	0.84527
3103.13484	0.84551
3102.17054	0.84572
3101.20623	0.84588
3100.24193	0.84605
3099.27762	0.84626
3098.31331	0.84640
3097.34901	0.84644
3096.38470	0.84645
3095.42040	0.84650
3094.45609	0.84653
3093.49179	0.84652
3092.52748	0.84648
3091.56318	0.84639
3090.59887	0.84627
3089.63457	0.84617
3088.67026	0.84606
3087.70595	0.84586
3086.74165	0.84561
3085.77734	0.84535
3084.81304	0.84509
3083.84873	0.84480
3082.88443	0.84443
3081.92012	0.84405
3080.95582	0.84371
3079.99151	0.84330
3079.02721	0.84278
3078.06290	0.84224
3077.09859	0.84170
3076.13429	0.84114
3075.16998	0.84055
3074.20568	0.83990
3073.24137	0.83922
3072.27707	0.83852
3071.31276	0.83780
3070.34846	0.83706
3069.38415	0.83626
3068.41985	0.83543
3067.45554	0.83458
3066.49124	0.83375
3065.52693	0.83286
3064.56262	0.83186
3063.59832	0.83086
3062.63401	0.82991
3061.66971	0.82895
3060.70540	0.82791
3059.74110	0.82678
3058.77679	0.82559
3057.81249	0.82436
3056.84818	0.82305
3055.88388	0.82170
3054.91957	0.82036
3053.95526	0.81898
3052.99096	0.81747
3052.02665	0.81586
3051.06235	0.81424
3050.09804	0.81259
3049.13374	0.81087
3048.16943	0.80907
3047.20513	0.80720
3046.24082	0.80525
3045.27652	0.80317
3044.31221	0.80094
3043.34791	0.79862
3042.38360	0.79629
3041.41929	0.79387
3040.45499	0.79125
3039.49068	0.78845
3038.52638	0.78558
3037.56207	0.78263
3036.59777	0.77955
3035.63346	0.77635
3034.66916	0.77297
3033.70485	0.76939
3032.74055	0.76563
3031.77624	0.76169
3030.81193	0.75755
3029.84763	0.75320
3028.88332	0.74862
3027.91902	0.74378
3026.95471	0.73863
3025.99041	0.73315
3025.02610	0.72735
3024.06180	0.72122
3023.09749	0.71467
3022.13319	0.70765
3021.16888	0.70022
3020.20458	0.69243
3019.24027	0.68422
3018.27596	0.67558
3017.31166	0.66652
3016.34735	0.65702
3015.38305	0.64704
3014.41874	0.63661
3013.45444	0.62577
3012.49013	0.61459
3011.52583	0.60313
3010.56152	0.59139
3009.59722	0.57937
3008.63291	0.56712
3007.66860	0.55473
3006.70430	0.54223
3005.73999	0.52967
3004.77569	0.51714
3003.81138	0.50470
3002.84708	0.49238
3001.88277	0.48026
3000.91847	0.46843
2999.95416	0.45687
2998.98986	0.44555
2998.02555	0.43439
2997.06125	0.42330
2996.09694	0.41224
2995.13263	0.40113
2994.16833	0.38982
2993.20402	0.37820
2992.23972	0.36628
2991.27541	0.35409
2990.31111	0.34165
2989.34680	0.32904
2988.38250	0.31636
2987.41819	0.30371
2986.45389	0.29121
2985.48958	0.27898
2984.52527	0.26713
2983.56097	0.25576
2982.59666	0.24494
2981.63236	0.23477
2980.66805	0.22540
2979.70375	0.21696
2978.73944	0.20960
2977.77514	0.20343
2976.81083	0.19855
2975.84653	0.19490
2974.88222	0.19234
2973.91792	0.19082
2972.95361	0.19031
2971.98930	0.19064
2971.02500	0.19155
2970.06069	0.19274
2969.09639	0.19397
2968.13208	0.19519
2967.16778	0.19653
2966.20347	0.19813
2965.23917	0.20012
2964.27486	0.20261
2963.31056	0.20579
2962.34625	0.20978
2961.38194	0.21462
2960.41764	0.22015
2959.45333	0.22614
2958.48903	0.23229
2957.52472	0.23820
2956.56042	0.24350
2955.59611	0.24790
2954.63181	0.25127
2953.66750	0.25360
2952.70320	0.25498
2951.73889	0.25554
2950.77458	0.25532
2949.81028	0.25426
2948.84597	0.25243
2947.88167	0.24992
2946.91736	0.24685
2945.95306	0.24331
2944.98875	0.23938
2944.02445	0.23521
2943.06014	0.23104
2942.09584	0.22704
2941.13153	0.22332
2940.16723	0.21995
2939.20292	0.21699
2938.23861	0.21448
2937.27431	0.21248
2936.31000	0.21100
2935.34570	0.21003
2934.38139	0.20950
2933.41709	0.20941
2932.45278	0.20982
2931.48848	0.21076
2930.52417	0.21223
2929.55987	0.21430
2928.59556	0.21704
2927.63125	0.22041
2926.66695	0.22425
2925.70264	0.22842
2924.73834	0.23283
2923.77403	0.23743
2922.80973	0.24213
2921.84542	0.24692
2920.88112	0.25190
2919.91681	0.25710
2918.95251	0.26254
2917.98820	0.26830
2917.02390	0.27444
2916.05959	0.28091
2915.09528	0.28762
2914.13098	0.29458
2913.16667	0.30166
2912.20237	0.30872
2911.23806	0.31563
2910.27376	0.32231
2909.30945	0.32868
2908.34515	0.33473
2907.38084	0.34039
2906.41654	0.34556
2905.45223	0.35023
2904.48792	0.35449
2903.52362	0.35842
2902.55931	0.36207
2901.59501	0.36549
2900.63070	0.36877
2899.66640	0.37201
2898.70209	0.37521
2897.73779	0.37833
2896.77348	0.38136
2895.80918	0.38423
2894.84487	0.38679
2893.88057	0.38892
2892.91626	0.39048
2891.95195	0.39130
2890.98765	0.39123
2890.02334	0.39013
2889.05904	0.38790
2888.09473	0.38452
2887.13043	0.38010
2886.16612	0.37486
2885.20182	0.36915
2884.23751	0.36332
2883.27321	0.35784
2882.30890	0.35334
2881.34459	0.35047
2880.38029	0.34984
2879.41598	0.35197
2878.45168	0.35719
2877.48737	0.36558
2876.52307	0.37695
2875.55876	0.39098
2874.59446	0.40724
2873.63015	0.42521
2872.66585	0.44434
2871.70154	0.46416
2870.73724	0.48404
2869.77293	0.50328
2868.80862	0.52122
2867.84432	0.53737
2866.88001	0.55140
2865.91571	0.56312
2864.95140	0.57250
2863.98710	0.57974
2863.02279	0.58515
2862.05849	0.58901
2861.09418	0.59159
2860.12988	0.59318
2859.16557	0.59414
2858.20126	0.59484
2857.23696	0.59564
2856.27265	0.59695
2855.30835	0.59921
2854.34404	0.60280
2853.37974	0.60808
2852.41543	0.61527
2851.45113	0.62444
2850.48682	0.63553
2849.52252	0.64830
2848.55821	0.66229
2847.59391	0.67693
2846.62960	0.69155
2845.66529	0.70550
2844.70099	0.71830
2843.73668	0.72965
2842.77238	0.73945
2841.80807	0.74769
2840.84377	0.75446
2839.87946	0.75996
2838.91516	0.76443
2837.95085	0.76807
2836.98655	0.77105
2836.02224	0.77346
2835.05793	0.77537
2834.09363	0.77689
2833.12932	0.77814
2832.16502	0.77918
2831.20071	0.78002
2830.23641	0.78067
2829.27210	0.78114
2828.30780	0.78145
2827.34349	0.78167
2826.37919	0.78190
2825.41488	0.78224
2824.45057	0.78281
2823.48627	0.78374
2822.52196	0.78523
2821.55766	0.78756
2820.59335	0.79095
2819.62905	0.79553
2818.66474	0.80133
2817.70044	0.80832
2816.73613	0.81640
2815.77183	0.82529
2814.80752	0.83468
2813.84322	0.84434
2812.87891	0.85414
2811.91460	0.86397
2810.95030	0.87376
2809.98599	0.88351
2809.02169	0.89317
2808.05738	0.90264
2807.09308	0.91173
2806.12877	0.92026
2805.16447	0.92815
2804.20016	0.93539
2803.23586	0.94197
2802.27155	0.94786
2801.30724	0.95308
2800.34294	0.95767
2799.37863	0.96168
2798.41433	0.96519
2797.45002	0.96825
2796.48572	0.97089
2795.52141	0.97314
2794.55711	0.97506
2793.59280	0.97669
2792.62850	0.97812
2791.66419	0.97935
2790.69989	0.98037
2789.73558	0.98120
2788.77127	0.98191
2787.80697	0.98248
2786.84266	0.98289
2785.87836	0.98321
2784.91405	0.98343
2783.94975	0.98358
2782.98544	0.98373
2782.02114	0.98386
2781.05683	0.98390
2780.09253	0.98381
2779.12822	0.98362
2778.16391	0.98340
2777.19961	0.98320
2776.23530	0.98298
2775.27100	0.98270
2774.30669	0.98237
2773.34239	0.98198
2772.37808	0.98160
2771.41378	0.98124
2770.44947	0.98088
2769.48517	0.98048
2768.52086	0.98002
2767.55656	0.97950
2766.59225	0.97897
2765.62794	0.97846
2764.66364	0.97791
2763.69933	0.97728
2762.73503	0.97657
2761.77072	0.97587
2760.80642	0.97518
2759.84211	0.97444
2758.87781	0.97367
2757.91350	0.97286
2756.94920	0.97196
2755.98489	0.97102
2755.02058	0.97006
2754.05628	0.96907
2753.09197	0.96800
2752.12767	0.96686
2751.16336	0.96569
2750.19906	0.96454
2749.23475	0.96335
2748.27045	0.96203
2747.30614	0.96062
2746.34184	0.95922
2745.37753	0.95784
2744.41323	0.95649
2743.44892	0.95519
2742.48461	0.95397
2741.52031	0.95278
2740.55600	0.95163
2739.59170	0.95062
2738.62739	0.94981
2737.66309	0.94920
2736.69878	0.94873
2735.73448	0.94836
2734.77017	0.94814
2733.80587	0.94814
2732.84156	0.94836
2731.87725	0.94873
2730.91295	0.94923
2729.94864	0.94984
2728.98434	0.95054
2728.02003	0.95134
2727.05573	0.95226
2726.09142	0.95324
2725.12712	0.95420
2724.16281	0.95510
2723.19851	0.95602
2722.23420	0.95692
2721.26990	0.95782
2720.30559	0.95872
2719.34128	0.95961
2718.37698	0.96050
2717.41267	0.96143
2716.44837	0.96242
2715.48406	0.96345
2714.51976	0.96449
2713.55545	0.96553
2712.59115	0.96659
2711.62684	0.96768
2710.66254	0.96874
2709.69823	0.96974
2708.73392	0.97072
2707.76962	0.97172
2706.80531	0.97275
2705.84101	0.97374
2704.87670	0.97468
2703.91240	0.97556
2702.94809	0.97634
2701.98379	0.97700
2701.01948	0.97759
2700.05518	0.97816
2699.09087	0.97868
2698.12656	0.97910
2697.16226	0.97944
2696.19795	0.97972
2695.23365	0.97997
2694.26934	0.98020
2693.30504	0.98040
2692.34073	0.98056
2691.37643	0.98071
2690.41212	0.98086
2689.44782	0.98101
2688.48351	0.98116
2687.51921	0.98128
2686.55490	0.98132
2685.59059	0.98134
2684.62629	0.98137
2683.66198	0.98138
2682.69768	0.98137
2681.73337	0.98138
2680.76907	0.98136
2679.80476	0.98126
2678.84046	0.98111
2677.87615	0.98103
2676.91185	0.98099
2675.94754	0.98094
2674.98323	0.98086
2674.01893	0.98074
2673.05462	0.98059
2672.09032	0.98043
2671.12601	0.98026
2670.16171	0.98005
2669.19740	0.97978
2668.23310	0.97948
2667.26879	0.97918
2666.30449	0.97891
2665.34018	0.97863
2664.37588	0.97830
2663.41157	0.97794
2662.44726	0.97757
2661.48296	0.97718
2660.51865	0.97672
2659.55435	0.97622
2658.59004	0.97569
2657.62574	0.97516
2656.66143	0.97461
2655.69713	0.97402
2654.73282	0.97341
2653.76852	0.97279
2652.80421	0.97218
2651.83990	0.97157
2650.87560	0.97097
2649.91129	0.97043
2648.94699	0.96995
2647.98268	0.96953
2647.01838	0.96918
2646.05407	0.96897
2645.08977	0.96888
2644.12546	0.96888
2643.16116	0.96897
2642.19685	0.96915
2641.23255	0.96938
2640.26824	0.96967
2639.30393	0.97002
2638.33963	0.97038
2637.37532	0.97072
2636.41102	0.97103
2635.44671	0.97130
2634.48241	0.97151
2633.51810	0.97167
2632.55380	0.97179
2631.58949	0.97185
2630.62519	0.97188
2629.66088	0.97191
2628.69657	0.97194
2627.73227	0.97193
2626.76796	0.97188
2625.80366	0.97182
2624.83935	0.97170
2623.87505	0.97155
2622.91074	0.97141
2621.94644	0.97123
2620.98213	0.97100
2620.01783	0.97071
2619.05352	0.97039
2618.08922	0.97009
2617.12491	0.96980
2616.16060	0.96950
2615.19630	0.96919
2614.23199	0.96887
2613.26769	0.96855
2612.30338	0.96828
2611.33908	0.96806
2610.37477	0.96790
2609.41047	0.96781
2608.44616	0.96780
2607.48186	0.96786
2606.51755	0.96800
2605.55324	0.96826
2604.58894	0.96858
2603.62463	0.96893
2602.66033	0.96928
2601.69602	0.96963
2600.73172	0.97001
2599.76741	0.97039
2598.80311	0.97078
2597.83880	0.97115
2596.87450	0.97150
2595.91019	0.97190
2594.94589	0.97234
2593.98158	0.97277
2593.01727	0.97316
2592.05297	0.97352
2591.08866	0.97388
2590.12436	0.97426
2589.16005	0.97463
2588.19575	0.97495
2587.23144	0.97522
2586.26714	0.97549
2585.30283	0.97577
2584.33853	0.97604
2583.37422	0.97630
2582.40991	0.97655
2581.44561	0.97675
2580.48130	0.97691
2579.51700	0.97707
2578.55269	0.97725
2577.58839	0.97742
2576.62408	0.97755
2575.65978	0.97765
2574.69547	0.97772
2573.73117	0.97777
2572.76686	0.97784
2571.80255	0.97789
2570.83825	0.97791
2569.87394	0.97789
2568.90964	0.97784
2567.94533	0.97777
2566.98103	0.97770
2566.01672	0.97764
2565.05242	0.97758
2564.08811	0.97752
2563.12381	0.97744
2562.15950	0.97735
2561.19520	0.97727
2560.23089	0.97723
2559.26658	0.97719
2558.30228	0.97713
2557.33797	0.97705
2556.37367	0.97701
2555.40936	0.97701
2554.44506	0.97698
2553.48075	0.97691
2552.51645	0.97683
2551.55214	0.97680
2550.58784	0.97682
2549.62353	0.97683
2548.65922	0.97682
2547.69492	0.97683
2546.73061	0.97689
2545.76631	0.97699
2544.80200	0.97710
2543.83770	0.97720
2542.87339	0.97729
2541.90909	0.97738
2540.94478	0.97747
2539.98048	0.97758
2539.01617	0.97768
2538.05187	0.97776
2537.08756	0.97778
2536.12325	0.97776
2535.15895	0.97771
2534.19464	0.97766
2533.23034	0.97760
2532.26603	0.97753
2531.30173	0.97746
2530.33742	0.97738
2529.37312	0.97729
2528.40881	0.97720
2527.44451	0.97710
2526.48020	0.97699
2525.51589	0.97687
2524.55159	0.97674
2523.58728	0.97664
2522.62298	0.97659
2521.65867	0.97653
2520.69437	0.97642
2519.73006	0.97630
2518.76576	0.97624
2517.80145	0.97620
2516.83715	0.97610
2515.87284	0.97595
2514.90854	0.97577
2513.94423	0.97561
2512.97992	0.97550
2512.01562	0.97541
2511.05131	0.97534
2510.08701	0.97528
2509.12270	0.97520
2508.15840	0.97509
2507.19409	0.97504
2506.22979	0.97508
2505.26548	0.97516
2504.30118	0.97521
2503.33687	0.97524
2502.37256	0.97528
2501.40826	0.97539
2500.44395	0.97556
2499.47965	0.97574
2498.51534	0.97589
2497.55104	0.97603
2496.58673	0.97623
2495.62243	0.97645
2494.65812	0.97668
2493.69382	0.97689
2492.72951	0.97711
2491.76521	0.97734
2490.80090	0.97760
2489.83659	0.97788
2488.87229	0.97815
2487.90798	0.97839
2486.94368	0.97863
2485.97937	0.97887
2485.01507	0.97906
2484.05076	0.97918
2483.08646	0.97928
2482.12215	0.97936
2481.15785	0.97942
2480.19354	0.97950
2479.22923	0.97961
2478.26493	0.97969
2477.30062	0.97970
2476.33632	0.97968
2475.37201	0.97969
2474.40771	0.97972
2473.44340	0.97973
2472.47910	0.97970
2471.51479	0.97965
2470.55049	0.97957
2469.58618	0.97946
2468.62188	0.97939
2467.65757	0.97936
2466.69326	0.97928
2465.72896	0.97910
2464.76465	0.97888
2463.80035	0.97868
2462.83604	0.97848
2461.87174	0.97825
2460.90743	0.97800
2459.94313	0.97776
2458.97882	0.97752
2458.01452	0.97725
2457.05021	0.97694
2456.08590	0.97665
2455.12160	0.97639
2454.15729	0.97613
2453.19299	0.97584
2452.22868	0.97554
2451.26438	0.97525
2450.30007	0.97502
2449.33577	0.97484
2448.37146	0.97467
2447.40716	0.97450
2446.44285	0.97436
2445.47854	0.97424
2444.51424	0.97417
2443.54993	0.97414
2442.58563	0.97416
2441.62132	0.97425
2440.65702	0.97438
2439.69271	0.97453
2438.72841	0.97470
2437.76410	0.97489
2436.79980	0.97506
2435.83549	0.97525
2434.87119	0.97546
2433.90688	0.97561
2432.94257	0.97569
2431.97827	0.97578
2431.01396	0.97590
2430.04966	0.97602
2429.08535	0.97611
2428.12105	0.97614
2427.15674	0.97612
2426.19244	0.97612
2425.22813	0.97616
2424.26383	0.97621
2423.29952	0.97626
2422.33521	0.97630
2421.37091	0.97632
2420.40660	0.97634
2419.44230	0.97636
2418.47799	0.97639
2417.51369	0.97640
2416.54938	0.97641
2415.58508	0.97640
2414.62077	0.97636
2413.65647	0.97627
2412.69216	0.97617
2411.72786	0.97609
2410.76355	0.97602
2409.79924	0.97596
2408.83494	0.97587
2407.87063	0.97576
2406.90633	0.97565
2405.94202	0.97556
2404.97772	0.97548
2404.01341	0.97538
2403.04911	0.97527
2402.08480	0.97515
2401.12050	0.97502
2400.15619	0.97492
2399.19188	0.97487
2398.22758	0.97484
2397.26327	0.97480
2396.29897	0.97473
2395.33466	0.97464
2394.37036	0.97453
2393.40605	0.97442
2392.44175	0.97437
2391.47744	0.97436
2390.51314	0.97433
2389.54883	0.97425
2388.58453	0.97415
2387.62022	0.97408
2386.65591	0.97405
2385.69161	0.97401
2384.72730	0.97393
2383.76300	0.97389
2382.79869	0.97389
2381.83439	0.97386
2380.87008	0.97381
2379.90578	0.97376
2378.94147	0.97372
2377.97717	0.97365
2377.01286	0.97356
2376.04855	0.97345
2375.08425	0.97331
2374.11994	0.97311
2373.15564	0.97288
2372.19133	0.97268
2371.22703	0.97254
2370.26272	0.97239
2369.29842	0.97218
2368.33411	0.97190
2367.36981	0.97158
2366.40550	0.97127
2365.44120	0.97100
2364.47689	0.97077
2363.51258	0.97054
2362.54828	0.97026
2361.58397	0.96997
2360.61967	0.96974
2359.65536	0.96952
2358.69106	0.96932
2357.72675	0.96911
2356.76245	0.96890
2355.79814	0.96863
2354.83384	0.96833
2353.86953	0.96804
2352.90522	0.96780
2351.94092	0.96759
2350.97661	0.96735
2350.01231	0.96703
2349.04800	0.96666
2348.08370	0.96630
2347.11939	0.96600
2346.15509	0.96573
2345.19078	0.96544
2344.22648	0.96514
2343.26217	0.96486
2342.29786	0.96459
2341.33356	0.96433
2340.36925	0.96406
2339.40495	0.96375
2338.44064	0.96338
2337.47634	0.96305
2336.51203	0.96288
2335.54773	0.96291
2334.58342	0.96304
2333.61912	0.96313
2332.65481	0.96310
2331.69051	0.96299
2330.72620	0.96283
2329.76189	0.96266
2328.79759	0.96247
2327.83328	0.96222
2326.86898	0.96192
2325.90467	0.96162
2324.94037	0.96135
2323.97606	0.96109
2323.01176	0.96084
2322.04745	0.96058
2321.08315	0.96030
2320.11884	0.96000
2319.15453	0.95968
2318.19023	0.95934
2317.22592	0.95896
2316.26162	0.95856
2315.29731	0.95818
2314.33301	0.95778
2313.36870	0.95733
2312.40440	0.95687
2311.44009	0.95638
2310.47579	0.95587
2309.51148	0.95537
2308.54718	0.95489
2307.58287	0.95442
2306.61856	0.95393
2305.65426	0.95343
2304.68995	0.95294
2303.72565	0.95245
2302.76134	0.95195
2301.79704	0.95146
2300.83273	0.95099
2299.86843	0.95051
2298.90412	0.95003
2297.93982	0.94956
2296.97551	0.94910
2296.01120	0.94864
2295.04690	0.94818
2294.08259	0.94774
2293.11829	0.94732
2292.15398	0.94687
2291.18968	0.94637
2290.22537	0.94588
2289.26107	0.94544
2288.29676	0.94504
2287.33246	0.94467
2286.36815	0.94427
2285.40385	0.94380
2284.43954	0.94333
2283.47523	0.94290
2282.51093	0.94253
2281.54662	0.94220
2280.58232	0.94188
2279.61801	0.94156
2278.65371	0.94122
2277.68940	0.94088
2276.72510	0.94056
2275.76079	0.94023
2274.79649	0.93990
2273.83218	0.93954
2272.86787	0.93910
2271.90357	0.93857
2270.93926	0.93800
2269.97496	0.93744
2269.01065	0.93687
2268.04635	0.93625
2267.08204	0.93553
2266.11774	0.93473
2265.15343	0.93388
2264.18913	0.93305
2263.22482	0.93224
2262.26052	0.93138
2261.29621	0.93044
2260.33190	0.92946
2259.36760	0.92848
2258.40329	0.92751
2257.43899	0.92653
2256.47468	0.92553
2255.51038	0.92448
2254.54607	0.92336
2253.58177	0.92225
2252.61746	0.92114
2251.65316	0.92000
2250.68885	0.91882
2249.72454	0.91759
2248.76024	0.91635
2247.79593	0.91512
2246.83163	0.91391
2245.86732	0.91270
2244.90302	0.91150
2243.93871	0.91028
2242.97441	0.90905
2242.01010	0.90783
2241.04580	0.90660
2240.08149	0.90540
2239.11719	0.90421
2238.15288	0.90304
2237.18857	0.90188
2236.22427	0.90069
2235.25996	0.89949
2234.29566	0.89828
2233.33135	0.89704
2232.36705	0.89581
2231.40274	0.89459
2230.43844	0.89336
2229.47413	0.89210
2228.50983	0.89082
2227.54552	0.88953
2226.58121	0.88823
2225.61691	0.88692
2224.65260	0.88557
2223.68830	0.88417
2222.72399	0.88269
2221.75969	0.88113
2220.79538	0.87951
2219.83108	0.87784
2218.86677	0.87611
2217.90247	0.87435
2216.93816	0.87259
2215.97385	0.87080
2215.00955	0.86899
2214.04524	0.86721
2213.08094	0.86548
2212.11663	0.86376
2211.15233	0.86201
2210.18802	0.86023
2209.22372	0.85841
2208.25941	0.85653
2207.29511	0.85461
2206.33080	0.85267
2205.36650	0.85076
2204.40219	0.84891
2203.43788	0.84715
2202.47358	0.84551
2201.50927	0.84399
2200.54497	0.84260
2199.58066	0.84131
2198.61636	0.84007
2197.65205	0.83889
2196.68775	0.83774
2195.72344	0.83662
2194.75914	0.83553
2193.79483	0.83457
2192.83052	0.83371
2191.86622	0.83291
2190.90191	0.83216
2189.93761	0.83150
2188.97330	0.83094
2188.00900	0.83047
2187.04469	0.83004
2186.08039	0.82963
2185.11608	0.82917
2184.15178	0.82863
2183.18747	0.82801
2182.22317	0.82730
2181.25886	0.82651
2180.29455	0.82565
2179.33025	0.82474
2178.36594	0.82372
2177.40164	0.82258
2176.43733	0.82131
2175.47303	0.81989
2174.50872	0.81829
2173.54442	0.81646
2172.58011	0.81441
2171.61581	0.81213
2170.65150	0.80962
2169.68719	0.80688
2168.72289	0.80393
2167.75858	0.80084
2166.79428	0.79761
2165.82997	0.79418
2164.86567	0.79057
2163.90136	0.78682
2162.93706	0.78294
2161.97275	0.77889
2161.00845	0.77467
2160.04414	0.77028
2159.07984	0.76572
2158.11553	0.76099
2157.15122	0.75608
2156.18692	0.75104
2155.22261	0.74593
2154.25831	0.74079
2153.29400	0.73570
2152.32970	0.73074
2151.36539	0.72598
2150.40109	0.72142
2149.43678	0.71711
2148.47248	0.71311
2147.50817	0.70942
2146.54386	0.70596
2145.57956	0.70270
2144.61525	0.69965
2143.65095	0.69677
2142.68664	0.69401
2141.72234	0.69128
2140.75803	0.68850
2139.79373	0.68553
2138.82942	0.68227
2137.86512	0.67859
2136.90081	0.67440
2135.93651	0.66964
2134.97220	0.66417
2134.00789	0.65790
2133.04359	0.65087
2132.07928	0.64317
2131.11498	0.63499
2130.15067	0.62666
2129.18637	0.61851
2128.22206	0.61079
2127.25776	0.60362
2126.29345	0.59695
2125.32915	0.59048
2124.36484	0.58374
2123.40053	0.57617
2122.43623	0.56721
2121.47192	0.55635
2120.50762	0.54325
2119.54331	0.52776
2118.57901	0.50985
2117.61470	0.48953
2116.65040	0.46684
2115.68609	0.44193
2114.72179	0.41501
2113.75748	0.38637
2112.79318	0.35639
2111.82887	0.32555
2110.86456	0.29450
2109.90026	0.26407
2108.93595	0.23512
2107.97165	0.20835
2107.00734	0.18435
2106.04304	0.16359
2105.07873	0.14643
2104.11443	0.13313
2103.15012	0.12391
2102.18582	0.11885
2101.22151	0.11819
2100.25720	0.12250
2099.29290	0.13269
2098.32859	0.14980
2097.36429	0.17479
2096.39998	0.20807
2095.43568	0.24918
2094.47137	0.29668
2093.50707	0.34829
2092.54276	0.40160
2091.57846	0.45462
2090.61415	0.50607
2089.64984	0.55516
2088.68554	0.60141
2087.72123	0.64455
2086.75693	0.68438
2085.79262	0.72069
2084.82832	0.75334
2083.86401	0.78236
2082.89971	0.80795
2081.93540	0.83039
2080.97110	0.85010
2080.00679	0.86750
2079.04249	0.88297
2078.07818	0.89680
2077.11387	0.90920
2076.14957	0.92028
2075.18526	0.93004
2074.22096	0.93846
2073.25665	0.94563
2072.29235	0.95157
[truncated: 1,734 more rows]
