# Supplementary material for: From Pseudocyclic to Macrocyclic Ionophores: Strategies toward the Synthesis of Cyclic Monensin Derivatives
Source: J Org Chem. 2025 Jan 10;90(3):1344–53. doi: 10.1021/acs.joc.4c02715 (PMC11773414; doi:10.1021/acs.joc.4c02715)
Supplement: Supplementary file 2 — jo4c02715_si_002.zip [file jo4c02715_si_002.zip › Spectra/Compound 4/13C NMR/pdata/1/auditp.txt]

##TITLE= Audit trail, TopSpin 4.0.7
##JCAMPDX= 5.01
##ORIGIN= Bruker BioSpin GmbH
##OWNER= nmrsu
$$ /opt/nmrdata/examdata/Huczynski_N/ACI000054T/2/pdata/1/auditp.txt
##AUDIT TRAIL=  $$ (NUMBER, WHEN, WHO, WHERE, PROCESS, VERSION, WHAT)
(   1,<2024-01-16 12:33:52.279 +0000>,<root>,<BladeEpu>,<go4>,<TopSpin 4.0.7>,
      <acquisition in progress>)
(   2,<2024-01-16 14:21:21.189 +0100>,<nmrsu>,<CZC950B4HN>,<proc1d>,<TopSpin 4.0.7>,
      <Start of raw data processing
       efp LB = 1 FT_mod = 6 PKNL = 1 PHC0 = -25.10085 PHC1 = -203.8381 SI = 64K 
       data hash MD5: 64K
       20 76 48 15 46 3B 7D 8D F2 73 38 F0 D7 E6 DB 64>)
##END=

$$ hash MD5
$$ EA 4D 17 C0 36 33 04 8D 47 7D FC DC 4B A5 AE C7
