# Supplementary material for: From Pseudocyclic to Macrocyclic Ionophores: Strategies toward the Synthesis of Cyclic Monensin Derivatives
Source: J Org Chem. 2025 Jan 10;90(3):1344–53. doi: 10.1021/acs.joc.4c02715 (PMC11773414; doi:10.1021/acs.joc.4c02715)
Supplement: Supplementary file 2 — jo4c02715_si_002.zip [file jo4c02715_si_002.zip › Spectra/Compound 4/1H NMR/audita.txt]

##TITLE= Audit trail, TopSpin 4.0.7
##JCAMPDX= 5.01
##ORIGIN= Bruker BioSpin GmbH
##OWNER= root
$$ /root/.topspin-BladeEpu/local_acqu/ACI000054T/1/audita.txt
##AUDIT TRAIL=  $$ (NUMBER, WHEN, WHO, WHERE, PROCESS, VERSION, WHAT)
(   1,<2024-01-16 12:31:58.910 +0000>,<root>,<BladeEpu>,<go4>,<TopSpin 4.0.7>,
      <created by zg on 'Avance' (CZC950B4HN) by user 'nmrsu'
       on data set with UUID '84f3fa28-b46a-11ee-8347-001395399a92'
       started at 2024-01-16 12:26:48.598 +0000, POWCHK enabled, PULCHK disabled,
       completed at 2024-01-16 12:31:58.908 +0000
       configuration hash MD5:
       B7 B6 B2 7C 40 3E 3B E2 38 0B 2C D9 22 49 BA 2C
       double data hash MD5: 68964
       31 21 13 E4 29 5D BA 92 D6 70 98 3F 1B 74 92 58>)
##END=

$$ hash MD5
$$ 13 EA 15 AB AC 2B 04 32 43 68 D7 B9 5A BC 64 D7
