# Supplementary material for: From Pseudocyclic to Macrocyclic Ionophores: Strategies toward the Synthesis of Cyclic Monensin Derivatives
Source: J Org Chem. 2025 Jan 10;90(3):1344–53. doi: 10.1021/acs.joc.4c02715 (PMC11773414; doi:10.1021/acs.joc.4c02715)
Supplement: Supplementary file 2 — jo4c02715_si_002.zip [file jo4c02715_si_002.zip › Spectra/Compound 4/FT-IR for 4/ACI000055Ud.dpt]

3999.93888	0.99830
3998.97458	0.99832
3998.01027	0.99841
3997.04597	0.99852
3996.08166	0.99861
3995.11735	0.99867
3994.15305	0.99865
3993.18874	0.99857
3992.22444	0.99856
3991.26013	0.99860
3990.29583	0.99860
3989.33152	0.99854
3988.36722	0.99850
3987.40291	0.99852
3986.43861	0.99855
3985.47430	0.99859
3984.51000	0.99861
3983.54569	0.99858
3982.58138	0.99849
3981.61708	0.99837
3980.65277	0.99834
3979.68847	0.99841
3978.72416	0.99847
3977.75986	0.99845
3976.79555	0.99842
3975.83125	0.99842
3974.86694	0.99842
3973.90264	0.99841
3972.93833	0.99840
3971.97402	0.99837
3971.00972	0.99836
3970.04541	0.99837
3969.08111	0.99840
3968.11680	0.99838
3967.15250	0.99831
3966.18819	0.99830
3965.22389	0.99837
3964.25958	0.99839
3963.29528	0.99832
3962.33097	0.99824
3961.36667	0.99822
3960.40236	0.99829
3959.43805	0.99837
3958.47375	0.99840
3957.50944	0.99843
3956.54514	0.99855
3955.58083	0.99869
3954.61653	0.99877
3953.65222	0.99885
3952.68792	0.99894
3951.72361	0.99904
3950.75931	0.99915
3949.79500	0.99925
3948.83069	0.99935
3947.86639	0.99949
3946.90208	0.99969
3945.93778	0.99983
3944.97347	0.99977
3944.00917	0.99972
3943.04486	0.99968
3942.08056	0.99971
3941.11625	0.99974
3940.15195	0.99967
3939.18764	0.99956
3938.22333	0.99943
3937.25903	0.99925
3936.29472	0.99905
3935.33042	0.99887
3934.36611	0.99867
3933.40181	0.99845
3932.43750	0.99825
3931.47320	0.99805
3930.50889	0.99785
3929.54459	0.99762
3928.58028	0.99740
3927.61598	0.99720
3926.65167	0.99697
3925.68736	0.99672
3924.72306	0.99652
3923.75875	0.99645
3922.79445	0.99641
3921.83014	0.99635
3920.86584	0.99628
3919.90153	0.99622
3918.93723	0.99621
3917.97292	0.99621
3917.00862	0.99623
3916.04431	0.99634
3915.08000	0.99654
3914.11570	0.99671
3913.15139	0.99683
3912.18709	0.99691
3911.22278	0.99696
3910.25848	0.99701
3909.29417	0.99715
3908.32987	0.99734
3907.36556	0.99747
3906.40126	0.99748
3905.43695	0.99746
3904.47265	0.99749
3903.50834	0.99759
3902.54403	0.99771
3901.57973	0.99781
3900.61542	0.99784
3899.65112	0.99778
3898.68681	0.99777
3897.72251	0.99792
3896.75820	0.99808
3895.79390	0.99816
3894.82959	0.99817
3893.86529	0.99815
3892.90098	0.99813
3891.93667	0.99812
3890.97237	0.99817
3890.00806	0.99827
3889.04376	0.99835
3888.07945	0.99835
3887.11515	0.99818
3886.15084	0.99789
3885.18654	0.99782
3884.22223	0.99801
3883.25793	0.99813
3882.29362	0.99800
3881.32932	0.99771
3880.36501	0.99754
3879.40070	0.99760
3878.43640	0.99770
3877.47209	0.99770
3876.50779	0.99767
3875.54348	0.99757
3874.57918	0.99744
3873.61487	0.99741
3872.65057	0.99742
3871.68626	0.99731
3870.72196	0.99706
3869.75765	0.99685
3868.79334	0.99682
3867.82904	0.99695
3866.86473	0.99701
3865.90043	0.99687
3864.93612	0.99670
3863.97182	0.99666
3863.00751	0.99665
3862.04321	0.99659
3861.07890	0.99655
3860.11460	0.99653
3859.15029	0.99648
3858.18599	0.99636
3857.22168	0.99619
3856.25737	0.99597
3855.29307	0.99558
3854.32876	0.99513
3853.36446	0.99500
3852.40015	0.99515
3851.43585	0.99531
3850.47154	0.99543
3849.50724	0.99544
3848.54293	0.99535
3847.57863	0.99524
3846.61432	0.99515
3845.65001	0.99504
3844.68571	0.99487
3843.72140	0.99472
3842.75710	0.99457
3841.79279	0.99433
3840.82849	0.99411
3839.86418	0.99404
3838.89988	0.99397
3837.93557	0.99379
3836.97127	0.99369
3836.00696	0.99362
3835.04266	0.99341
3834.07835	0.99321
3833.11404	0.99309
3832.14974	0.99298
3831.18543	0.99293
3830.22113	0.99292
3829.25682	0.99284
3828.29252	0.99270
3827.32821	0.99250
3826.36391	0.99231
3825.39960	0.99217
3824.43530	0.99203
3823.47099	0.99179
3822.50668	0.99148
3821.54238	0.99122
3820.57807	0.99116
3819.61377	0.99126
3818.64946	0.99130
3817.68516	0.99109
3816.72085	0.99069
3815.75655	0.99044
3814.79224	0.99044
3813.82794	0.99039
3812.86363	0.99022
3811.89932	0.99004
3810.93502	0.98987
3809.97071	0.98967
3809.00641	0.98946
3808.04210	0.98920
3807.07780	0.98897
3806.11349	0.98890
3805.14919	0.98890
3804.18488	0.98880
3803.22058	0.98855
3802.25627	0.98819
3801.29197	0.98788
3800.32766	0.98780
3799.36335	0.98786
3798.39905	0.98779
3797.43474	0.98753
3796.47044	0.98727
3795.50613	0.98716
3794.54183	0.98711
3793.57752	0.98699
3792.61322	0.98677
3791.64891	0.98651
3790.68461	0.98629
3789.72030	0.98615
3788.75599	0.98600
3787.79169	0.98581
3786.82738	0.98562
3785.86308	0.98544
3784.89877	0.98524
3783.93447	0.98505
3782.97016	0.98486
3782.00586	0.98463
3781.04155	0.98439
3780.07725	0.98412
3779.11294	0.98386
3778.14864	0.98373
3777.18433	0.98365
3776.22002	0.98349
3775.25572	0.98326
3774.29141	0.98303
3773.32711	0.98284
3772.36280	0.98267
3771.39850	0.98245
3770.43419	0.98212
3769.46989	0.98178
3768.50558	0.98157
3767.54128	0.98141
3766.57697	0.98121
3765.61266	0.98103
3764.64836	0.98084
3763.68405	0.98058
3762.71975	0.98029
3761.75544	0.98006
3760.79114	0.97983
3759.82683	0.97953
3758.86253	0.97925
3757.89822	0.97898
3756.93392	0.97870
3755.96961	0.97847
3755.00531	0.97827
3754.04100	0.97797
3753.07669	0.97753
3752.11239	0.97713
3751.14808	0.97687
3750.18378	0.97653
3749.21947	0.97619
3748.25517	0.97611
3747.29086	0.97609
3746.32656	0.97578
3745.36225	0.97514
3744.39795	0.97467
3743.43364	0.97469
3742.46933	0.97477
3741.50503	0.97454
3740.54072	0.97425
3739.57642	0.97404
3738.61211	0.97377
3737.64781	0.97337
3736.68350	0.97290
3735.71920	0.97251
3734.75489	0.97229
3733.79059	0.97212
3732.82628	0.97180
3731.86198	0.97144
3730.89767	0.97119
3729.93336	0.97095
3728.96906	0.97063
3728.00475	0.97028
3727.04045	0.96988
3726.07614	0.96945
3725.11184	0.96909
3724.14753	0.96876
3723.18323	0.96834
3722.21892	0.96788
3721.25462	0.96749
3720.29031	0.96713
3719.32600	0.96669
3718.36170	0.96622
3717.39739	0.96581
3716.43309	0.96544
3715.46878	0.96504
3714.50448	0.96459
3713.54017	0.96406
3712.57587	0.96346
3711.61156	0.96294
3710.64726	0.96255
3709.68295	0.96211
3708.71865	0.96162
3707.75434	0.96116
3706.79003	0.96066
3705.82573	0.96011
3704.86142	0.95953
3703.89712	0.95888
3702.93281	0.95812
3701.96851	0.95733
3701.00420	0.95668
3700.03990	0.95614
3699.07559	0.95550
3698.11129	0.95466
3697.14698	0.95374
3696.18267	0.95285
3695.21837	0.95195
3694.25406	0.95100
3693.28976	0.94990
3692.32545	0.94860
3691.36115	0.94720
3690.39684	0.94581
3689.43254	0.94433
3688.46823	0.94284
3687.50393	0.94152
3686.53962	0.94028
3685.57531	0.93894
3684.61101	0.93751
3683.64670	0.93608
3682.68240	0.93470
3681.71809	0.93337
3680.75379	0.93207
3679.78948	0.93080
3678.82518	0.92965
3677.86087	0.92854
3676.89657	0.92730
3675.93226	0.92604
3674.96796	0.92500
3674.00365	0.92425
3673.03934	0.92357
3672.07504	0.92271
3671.11073	0.92171
3670.14643	0.92081
3669.18212	0.91998
3668.21782	0.91914
3667.25351	0.91830
3666.28921	0.91743
3665.32490	0.91652
3664.36060	0.91556
3663.39629	0.91452
3662.43198	0.91345
3661.46768	0.91244
3660.50337	0.91141
3659.53907	0.91031
3658.57476	0.90915
3657.61046	0.90789
3656.64615	0.90657
3655.68185	0.90537
3654.71754	0.90430
3653.75324	0.90317
3652.78893	0.90184
3651.82463	0.90029
3650.86032	0.89865
3649.89601	0.89712
3648.93171	0.89572
3647.96740	0.89438
3647.00310	0.89309
3646.03879	0.89188
3645.07449	0.89064
3644.11018	0.88931
3643.14588	0.88798
3642.18157	0.88666
3641.21727	0.88534
3640.25296	0.88401
3639.28865	0.88265
3638.32435	0.88131
3637.36004	0.87998
3636.39574	0.87859
3635.43143	0.87717
3634.46713	0.87573
3633.50282	0.87430
3632.53852	0.87287
3631.57421	0.87137
3630.60991	0.86973
3629.64560	0.86806
3628.68130	0.86655
3627.71699	0.86516
3626.75268	0.86369
3625.78838	0.86211
3624.82407	0.86047
3623.85977	0.85874
3622.89546	0.85689
3621.93116	0.85496
3620.96685	0.85297
3620.00255	0.85104
3619.03824	0.84923
3618.07394	0.84749
3617.10963	0.84570
3616.14532	0.84380
3615.18102	0.84185
3614.21671	0.83990
3613.25241	0.83790
3612.28810	0.83582
3611.32380	0.83374
3610.35949	0.83162
3609.39519	0.82946
3608.43088	0.82729
3607.46658	0.82503
3606.50227	0.82258
3605.53797	0.82006
3604.57366	0.81756
3603.60935	0.81508
3602.64505	0.81248
3601.68074	0.80970
3600.71644	0.80678
3599.75213	0.80372
3598.78783	0.80054
3597.82352	0.79729
3596.85922	0.79395
3595.89491	0.79050
3594.93061	0.78702
3593.96630	0.78355
3593.00199	0.78012
3592.03769	0.77682
3591.07338	0.77365
3590.10908	0.77063
3589.14477	0.76781
3588.18047	0.76515
3587.21616	0.76271
3586.25186	0.76054
3585.28755	0.75855
3584.32325	0.75657
3583.35894	0.75451
3582.39464	0.75233
3581.43033	0.75002
3580.46602	0.74754
3579.50172	0.74480
3578.53741	0.74185
3577.57311	0.73875
3576.60880	0.73551
3575.64450	0.73213
3574.68019	0.72864
3573.71589	0.72509
3572.75158	0.72146
3571.78728	0.71770
3570.82297	0.71387
3569.85866	0.71004
3568.89436	0.70619
3567.93005	0.70236
3566.96575	0.69862
3566.00144	0.69501
3565.03714	0.69161
3564.07283	0.68835
3563.10853	0.68509
3562.14422	0.68179
3561.17992	0.67853
3560.21561	0.67536
3559.25130	0.67219
3558.28700	0.66898
3557.32269	0.66579
3556.35839	0.66260
3555.39408	0.65935
3554.42978	0.65605
3553.46547	0.65279
3552.50117	0.64951
3551.53686	0.64611
3550.57256	0.64265
3549.60825	0.63919
3548.64395	0.63567
3547.67964	0.63207
3546.71533	0.62847
3545.75103	0.62496
3544.78672	0.62148
3543.82242	0.61790
3542.85811	0.61421
3541.89381	0.61060
3540.92950	0.60713
3539.96520	0.60372
3539.00089	0.60028
3538.03659	0.59686
3537.07228	0.59356
3536.10797	0.59035
3535.14367	0.58717
3534.17936	0.58399
3533.21506	0.58083
3532.25075	0.57772
3531.28645	0.57472
3530.32214	0.57189
3529.35784	0.56920
3528.39353	0.56652
3527.42923	0.56382
3526.46492	0.56124
3525.50062	0.55882
3524.53631	0.55641
3523.57200	0.55406
3522.60770	0.55186
3521.64339	0.54972
3520.67909	0.54758
3519.71478	0.54550
3518.75048	0.54357
3517.78617	0.54175
3516.82187	0.54002
3515.85756	0.53837
3514.89326	0.53674
3513.92895	0.53513
3512.96464	0.53356
3512.00034	0.53200
3511.03603	0.53052
3510.07173	0.52919
3509.10742	0.52799
3508.14312	0.52686
3507.17881	0.52576
3506.21451	0.52474
3505.25020	0.52376
3504.28590	0.52269
3503.32159	0.52160
3502.35729	0.52074
3501.39298	0.52008
3500.42867	0.51947
3499.46437	0.51886
3498.50006	0.51829
3497.53576	0.51782
3496.57145	0.51739
3495.60715	0.51699
3494.64284	0.51667
3493.67854	0.51645
3492.71423	0.51637
3491.74993	0.51638
3490.78562	0.51640
3489.82131	0.51649
3488.85701	0.51657
3487.89270	0.51661
3486.92840	0.51674
3485.96409	0.51700
3484.99979	0.51724
3484.03548	0.51745
3483.07118	0.51778
3482.10687	0.51824
3481.14257	0.51870
3480.17826	0.51906
3479.21396	0.51943
3478.24965	0.51984
3477.28534	0.52016
3476.32104	0.52044
3475.35673	0.52075
3474.39243	0.52109
3473.42812	0.52142
3472.46382	0.52174
3471.49951	0.52215
3470.53521	0.52262
3469.57090	0.52294
3468.60660	0.52309
3467.64229	0.52321
3466.67798	0.52338
3465.71368	0.52348
3464.74937	0.52348
3463.78507	0.52354
3462.82076	0.52372
3461.85646	0.52401
3460.89215	0.52434
3459.92785	0.52466
3458.96354	0.52505
3457.99924	0.52561
3457.03493	0.52634
3456.07063	0.52714
3455.10632	0.52796
3454.14201	0.52879
3453.17771	0.52962
3452.21340	0.53040
3451.24910	0.53115
3450.28479	0.53187
3449.32049	0.53253
3448.35618	0.53316
3447.39188	0.53379
3446.42757	0.53437
3445.46327	0.53490
3444.49896	0.53538
3443.53465	0.53579
3442.57035	0.53611
3441.60604	0.53636
3440.64174	0.53663
3439.67743	0.53698
3438.71313	0.53729
3437.74882	0.53744
3436.78452	0.53745
3435.82021	0.53749
3434.85591	0.53756
3433.89160	0.53760
3432.92729	0.53766
3431.96299	0.53785
3430.99868	0.53805
3430.03438	0.53810
3429.07007	0.53805
3428.10577	0.53807
3427.14146	0.53812
3426.17716	0.53814
3425.21285	0.53808
3424.24855	0.53791
3423.28424	0.53770
3422.31994	0.53758
3421.35563	0.53753
3420.39132	0.53739
3419.42702	0.53714
3418.46271	0.53682
3417.49841	0.53645
3416.53410	0.53602
3415.56980	0.53562
3414.60549	0.53525
3413.64119	0.53485
3412.67688	0.53438
3411.71258	0.53390
3410.74827	0.53344
3409.78396	0.53288
3408.81966	0.53220
3407.85535	0.53146
3406.89105	0.53071
3405.92674	0.52996
3404.96244	0.52920
3403.99813	0.52841
3403.03383	0.52758
3402.06952	0.52672
3401.10522	0.52585
3400.14091	0.52491
3399.17661	0.52387
3398.21230	0.52283
3397.24799	0.52179
3396.28369	0.52074
3395.31938	0.51967
3394.35508	0.51860
3393.39077	0.51757
3392.42647	0.51661
3391.46216	0.51561
3390.49786	0.51453
3389.53355	0.51349
3388.56925	0.51249
3387.60494	0.51138
3386.64063	0.51015
3385.67633	0.50900
3384.71202	0.50794
3383.74772	0.50683
3382.78341	0.50569
3381.81911	0.50458
3380.85480	0.50349
3379.89050	0.50235
3378.92619	0.50118
3377.96189	0.50009
3376.99758	0.49902
3376.03328	0.49794
3375.06897	0.49692
3374.10466	0.49598
3373.14036	0.49505
3372.17605	0.49403
3371.21175	0.49292
3370.24744	0.49179
3369.28314	0.49071
3368.31883	0.48961
3367.35453	0.48852
3366.39022	0.48751
3365.42592	0.48653
3364.46161	0.48544
3363.49730	0.48425
3362.53300	0.48312
3361.56869	0.48214
3360.60439	0.48117
3359.64008	0.48009
3358.67578	0.47893
3357.71147	0.47774
3356.74717	0.47658
3355.78286	0.47537
3354.81856	0.47411
3353.85425	0.47295
3352.88995	0.47189
3351.92564	0.47067
3350.96133	0.46924
3349.99703	0.46778
3349.03272	0.46640
3348.06842	0.46505
3347.10411	0.46366
3346.13981	0.46228
3345.17550	0.46097
3344.21120	0.45963
3343.24689	0.45820
3342.28259	0.45671
3341.31828	0.45517
3340.35397	0.45362
3339.38967	0.45212
3338.42536	0.45059
3337.46106	0.44894
3336.49675	0.44721
3335.53245	0.44547
3334.56814	0.44374
3333.60384	0.44195
3332.63953	0.44005
3331.67523	0.43807
3330.71092	0.43602
3329.74661	0.43381
3328.78231	0.43143
3327.81800	0.42889
3326.85370	0.42614
3325.88939	0.42311
3324.92509	0.41983
3323.96078	0.41630
3322.99648	0.41248
3322.03217	0.40823
3321.06787	0.40354
3320.10356	0.39845
3319.13926	0.39313
3318.17495	0.38783
3317.21064	0.38264
3316.24634	0.37765
3315.28203	0.37337
3314.31773	0.37026
3313.35342	0.36834
3312.38912	0.36757
3311.42481	0.36786
3310.46051	0.36908
3309.49620	0.37099
3308.53190	0.37320
3307.56759	0.37552
3306.60328	0.37788
3305.63898	0.38009
3304.67467	0.38199
3303.71037	0.38367
3302.74606	0.38518
3301.78176	0.38657
3300.81745	0.38792
3299.85315	0.38918
3298.88884	0.39027
3297.92454	0.39125
3296.96023	0.39224
3295.99593	0.39326
3295.03162	0.39428
3294.06731	0.39532
3293.10301	0.39648
3292.13870	0.39775
3291.17440	0.39901
3290.21009	0.40014
3289.24579	0.40125
3288.28148	0.40246
3287.31718	0.40372
3286.35287	0.40497
3285.38857	0.40616
3284.42426	0.40726
3283.45995	0.40835
3282.49565	0.40955
3281.53134	0.41075
3280.56704	0.41179
3279.60273	0.41275
3278.63843	0.41376
3277.67412	0.41475
3276.70982	0.41578
3275.74551	0.41690
3274.78121	0.41795
3273.81690	0.41879
3272.85260	0.41952
3271.88829	0.42031
3270.92398	0.42121
3269.95968	0.42215
3268.99537	0.42298
3268.03107	0.42365
3267.06676	0.42423
3266.10246	0.42485
3265.13815	0.42556
3264.17385	0.42626
3263.20954	0.42694
3262.24524	0.42763
3261.28093	0.42826
3260.31662	0.42878
3259.35232	0.42929
3258.38801	0.42984
3257.42371	0.43047
3256.45940	0.43122
3255.49510	0.43206
3254.53079	0.43297
3253.56649	0.43406
3252.60218	0.43539
3251.63788	0.43686
3250.67357	0.43846
3249.70927	0.44036
3248.74496	0.44260
3247.78065	0.44508
3246.81635	0.44779
3245.85204	0.45078
3244.88774	0.45407
3243.92343	0.45761
3242.95913	0.46140
3241.99482	0.46545
3241.03052	0.46979
3240.06621	0.47437
3239.10191	0.47905
3238.13760	0.48379
3237.17329	0.48858
3236.20899	0.49345
3235.24468	0.49845
3234.28038	0.50358
3233.31607	0.50866
3232.35177	0.51363
3231.38746	0.51855
3230.42316	0.52349
3229.45885	0.52847
3228.49455	0.53343
3227.53024	0.53827
3226.56594	0.54295
3225.60163	0.54759
3224.63732	0.55226
3223.67302	0.55684
3222.70871	0.56126
3221.74441	0.56558
3220.78010	0.56987
3219.81580	0.57406
3218.85149	0.57815
3217.88719	0.58215
3216.92288	0.58609
3215.95858	0.58997
3214.99427	0.59381
3214.02996	0.59754
3213.06566	0.60117
3212.10135	0.60472
3211.13705	0.60821
3210.17274	0.61166
3209.20844	0.61509
3208.24413	0.61847
3207.27983	0.62175
3206.31552	0.62492
3205.35122	0.62809
3204.38691	0.63127
3203.42260	0.63443
3202.45830	0.63756
3201.49399	0.64065
3200.52969	0.64374
3199.56538	0.64683
3198.60108	0.64990
3197.63677	0.65294
3196.67247	0.65593
3195.70816	0.65887
3194.74386	0.66180
3193.77955	0.66473
3192.81525	0.66772
3191.85094	0.67072
3190.88663	0.67363
3189.92233	0.67652
3188.95802	0.67945
3187.99372	0.68238
3187.02941	0.68524
3186.06511	0.68812
3185.10080	0.69105
3184.13650	0.69397
3183.17219	0.69683
3182.20789	0.69965
3181.24358	0.70245
3180.27927	0.70520
3179.31497	0.70791
3178.35066	0.71060
3177.38636	0.71333
3176.42205	0.71603
3175.45775	0.71868
3174.49344	0.72130
3173.52914	0.72389
3172.56483	0.72646
3171.60053	0.72902
3170.63622	0.73157
3169.67192	0.73403
3168.70761	0.73640
3167.74330	0.73874
3166.77900	0.74106
3165.81469	0.74335
3164.85039	0.74563
3163.88608	0.74794
3162.92178	0.75023
3161.95747	0.75247
3160.99317	0.75464
3160.02886	0.75676
3159.06456	0.75884
3158.10025	0.76088
3157.13594	0.76290
3156.17164	0.76492
3155.20733	0.76692
3154.24303	0.76885
3153.27872	0.77075
3152.31442	0.77262
3151.35011	0.77441
3150.38581	0.77616
3149.42150	0.77794
3148.45720	0.77970
3147.49289	0.78140
3146.52859	0.78306
3145.56428	0.78472
3144.59997	0.78636
3143.63567	0.78795
3142.67136	0.78949
3141.70706	0.79100
3140.74275	0.79245
3139.77845	0.79381
3138.81414	0.79516
3137.84984	0.79658
3136.88553	0.79799
3135.92123	0.79931
3134.95692	0.80059
3133.99261	0.80188
3133.02831	0.80316
3132.06400	0.80435
3131.09970	0.80547
3130.13539	0.80660
3129.17109	0.80768
3128.20678	0.80872
3127.24248	0.80977
3126.27817	0.81082
3125.31387	0.81182
3124.34956	0.81277
3123.38526	0.81367
3122.42095	0.81453
3121.45664	0.81535
3120.49234	0.81614
3119.52803	0.81696
3118.56373	0.81776
3117.59942	0.81846
3116.63512	0.81909
3115.67081	0.81969
3114.70651	0.82025
3113.74220	0.82076
3112.77790	0.82124
3111.81359	0.82173
3110.84928	0.82220
3109.88498	0.82262
3108.92067	0.82297
3107.95637	0.82325
3106.99206	0.82347
3106.02776	0.82366
3105.06345	0.82380
3104.09915	0.82385
3103.13484	0.82381
3102.17054	0.82373
3101.20623	0.82365
3100.24193	0.82355
3099.27762	0.82336
3098.31331	0.82309
3097.34901	0.82273
3096.38470	0.82231
3095.42040	0.82186
3094.45609	0.82138
3093.49179	0.82087
3092.52748	0.82033
3091.56318	0.81973
3090.59887	0.81902
3089.63457	0.81823
3088.67026	0.81743
3087.70595	0.81663
3086.74165	0.81580
3085.77734	0.81493
3084.81304	0.81400
3083.84873	0.81303
3082.88443	0.81206
3081.92012	0.81113
3080.95582	0.81021
3079.99151	0.80926
3079.02721	0.80825
3078.06290	0.80723
3077.09859	0.80622
3076.13429	0.80530
3075.16998	0.80450
3074.20568	0.80370
3073.24137	0.80288
3072.27707	0.80208
3071.31276	0.80132
3070.34846	0.80062
3069.38415	0.79999
3068.41985	0.79938
3067.45554	0.79876
3066.49124	0.79818
3065.52693	0.79766
3064.56262	0.79721
3063.59832	0.79684
3062.63401	0.79649
3061.66971	0.79612
3060.70540	0.79581
3059.74110	0.79558
3058.77679	0.79538
3057.81249	0.79520
3056.84818	0.79508
3055.88388	0.79501
3054.91957	0.79496
3053.95526	0.79491
3052.99096	0.79484
3052.02665	0.79480
3051.06235	0.79478
3050.09804	0.79471
3049.13374	0.79456
3048.16943	0.79441
3047.20513	0.79430
3046.24082	0.79417
3045.27652	0.79393
3044.31221	0.79358
3043.34791	0.79316
3042.38360	0.79268
3041.41929	0.79214
3040.45499	0.79151
3039.49068	0.79079
3038.52638	0.78991
3037.56207	0.78886
3036.59777	0.78769
3035.63346	0.78636
3034.66916	0.78484
3033.70485	0.78315
3032.74055	0.78125
3031.77624	0.77910
3030.81193	0.77673
3029.84763	0.77413
3028.88332	0.77126
3027.91902	0.76810
3026.95471	0.76464
3025.99041	0.76085
3025.02610	0.75667
3024.06180	0.75212
3023.09749	0.74717
3022.13319	0.74179
3021.16888	0.73596
3020.20458	0.72965
3019.24027	0.72281
3018.27596	0.71544
3017.31166	0.70757
3016.34735	0.69920
3015.38305	0.69025
3014.41874	0.68073
3013.45444	0.67066
3012.49013	0.66007
3011.52583	0.64893
3010.56152	0.63724
3009.59722	0.62503
3008.63291	0.61234
3007.66860	0.59922
3006.70430	0.58573
3005.73999	0.57199
3004.77569	0.55807
3003.81138	0.54403
3002.84708	0.52994
3001.88277	0.51579
3000.91847	0.50161
2999.95416	0.48752
2998.98986	0.47356
2998.02555	0.45972
2997.06125	0.44603
2996.09694	0.43242
2995.13263	0.41879
2994.16833	0.40503
2993.20402	0.39113
2992.23972	0.37701
2991.27541	0.36270
2990.31111	0.34823
2989.34680	0.33359
2988.38250	0.31873
2987.41819	0.30375
2986.45389	0.28898
2985.48958	0.27465
2984.52527	0.26067
2983.56097	0.24706
2982.59666	0.23401
2981.63236	0.22178
2980.66805	0.21052
2979.70375	0.20028
2978.73944	0.19115
2977.77514	0.18327
2976.81083	0.17658
2975.84653	0.17109
2974.88222	0.16683
2973.91792	0.16363
2972.95361	0.16135
2971.98930	0.16015
2971.02500	0.15989
2970.06069	0.16010
2969.09639	0.16057
2968.13208	0.16136
2967.16778	0.16260
2966.20347	0.16440
2965.23917	0.16677
2964.27486	0.16972
2963.31056	0.17338
2962.34625	0.17803
2961.38194	0.18374
2960.41764	0.19018
2959.45333	0.19697
2958.48903	0.20392
2957.52472	0.21070
2956.56042	0.21690
2955.59611	0.22213
2954.63181	0.22633
2953.66750	0.22954
2952.70320	0.23168
2951.73889	0.23264
2950.77458	0.23253
2949.81028	0.23147
2948.84597	0.22960
2947.88167	0.22686
2946.91736	0.22314
2945.95306	0.21872
2944.98875	0.21393
2944.02445	0.20876
2943.06014	0.20327
2942.09584	0.19787
2941.13153	0.19282
2940.16723	0.18800
2939.20292	0.18345
2938.23861	0.17934
2937.27431	0.17578
2936.31000	0.17285
2935.34570	0.17064
2934.38139	0.16906
2933.41709	0.16806
2932.45278	0.16784
2931.48848	0.16842
2930.52417	0.16970
2929.55987	0.17177
2928.59556	0.17464
2927.63125	0.17808
2926.66695	0.18194
2925.70264	0.18629
2924.73834	0.19106
2923.77403	0.19597
2922.80973	0.20090
2921.84542	0.20595
2920.88112	0.21129
2919.91681	0.21692
2918.95251	0.22273
2917.98820	0.22871
2917.02390	0.23508
2916.05959	0.24191
2915.09528	0.24897
2914.13098	0.25612
2913.16667	0.26344
2912.20237	0.27097
2911.23806	0.27859
2910.27376	0.28609
2909.30945	0.29334
2908.34515	0.30034
2907.38084	0.30700
2906.41654	0.31330
2905.45223	0.31935
2904.48792	0.32517
2903.52362	0.33064
2902.55931	0.33572
2901.59501	0.34048
2900.63070	0.34500
2899.66640	0.34933
2898.70209	0.35348
2897.73779	0.35747
2896.77348	0.36126
2895.80918	0.36469
2894.84487	0.36761
2893.88057	0.36993
2892.91626	0.37151
2891.95195	0.37221
2890.98765	0.37198
2890.02334	0.37077
2889.05904	0.36840
2888.09473	0.36480
2887.13043	0.36008
2886.16612	0.35443
2885.20182	0.34808
2884.23751	0.34143
2883.27321	0.33497
2882.30890	0.32919
2881.34459	0.32470
2880.38029	0.32216
2879.41598	0.32204
2878.45168	0.32471
2877.48737	0.33045
2876.52307	0.33932
2875.55876	0.35115
2874.59446	0.36558
2873.63015	0.38215
2872.66585	0.40032
2871.70154	0.41939
2870.73724	0.43868
2869.77293	0.45757
2868.80862	0.47538
2867.84432	0.49156
2866.88001	0.50579
2865.91571	0.51792
2864.95140	0.52794
2863.98710	0.53598
2863.02279	0.54230
2862.05849	0.54713
2861.09418	0.55071
2860.12988	0.55335
2859.16557	0.55537
2858.20126	0.55709
2857.23696	0.55887
2856.27265	0.56115
2855.30835	0.56444
2854.34404	0.56915
2853.37974	0.57562
2852.41543	0.58408
2851.45113	0.59457
2850.48682	0.60693
2849.52252	0.62098
2848.55821	0.63628
2847.59391	0.65211
2846.62960	0.66784
2845.66529	0.68294
2844.70099	0.69693
2843.73668	0.70945
2842.77238	0.72037
2841.80807	0.72973
2840.84377	0.73763
2839.87946	0.74416
2838.91516	0.74949
2837.95085	0.75382
2836.98655	0.75735
2836.02224	0.76021
2835.05793	0.76251
2834.09363	0.76439
2833.12932	0.76593
2832.16502	0.76725
2831.20071	0.76845
2830.23641	0.76960
2829.27210	0.77071
2828.30780	0.77184
2827.34349	0.77305
2826.37919	0.77440
2825.41488	0.77591
2824.45057	0.77757
2823.48627	0.77944
2822.52196	0.78160
2821.55766	0.78414
2820.59335	0.78719
2819.62905	0.79091
2818.66474	0.79545
2817.70044	0.80094
2816.73613	0.80736
2815.77183	0.81456
2814.80752	0.82235
2813.84322	0.83061
2812.87891	0.83920
2811.91460	0.84795
2810.95030	0.85680
2809.98599	0.86570
2809.02169	0.87462
2808.05738	0.88350
2807.09308	0.89225
2806.12877	0.90079
2805.16447	0.90903
2804.20016	0.91686
2803.23586	0.92412
2802.27155	0.93074
2801.30724	0.93673
2800.34294	0.94208
2799.37863	0.94676
2798.41433	0.95081
2797.45002	0.95433
2796.48572	0.95738
2795.52141	0.96001
2794.55711	0.96228
2793.59280	0.96428
2792.62850	0.96604
2791.66419	0.96758
2790.69989	0.96891
2789.73558	0.97006
2788.77127	0.97102
2787.80697	0.97183
2786.84266	0.97250
2785.87836	0.97306
2784.91405	0.97356
2783.94975	0.97398
2782.98544	0.97429
2782.02114	0.97453
2781.05683	0.97470
2780.09253	0.97481
2779.12822	0.97489
2778.16391	0.97493
2777.19961	0.97493
2776.23530	0.97487
2775.27100	0.97475
2774.30669	0.97464
2773.34239	0.97456
2772.37808	0.97450
2771.41378	0.97439
2770.44947	0.97421
2769.48517	0.97403
2768.52086	0.97387
2767.55656	0.97373
2766.59225	0.97360
2765.62794	0.97345
2764.66364	0.97326
2763.69933	0.97303
2762.73503	0.97275
2761.77072	0.97250
2760.80642	0.97224
2759.84211	0.97191
2758.87781	0.97151
2757.91350	0.97109
2756.94920	0.97064
2755.98489	0.97018
2755.02058	0.96969
2754.05628	0.96914
2753.09197	0.96852
2752.12767	0.96783
2751.16336	0.96708
2750.19906	0.96625
2749.23475	0.96535
2748.27045	0.96440
2747.30614	0.96342
2746.34184	0.96243
2745.37753	0.96143
2744.41323	0.96041
2743.44892	0.95942
2742.48461	0.95848
2741.52031	0.95762
2740.55600	0.95686
2739.59170	0.95617
2738.62739	0.95557
2737.66309	0.95506
2736.69878	0.95467
2735.73448	0.95441
2734.77017	0.95431
2733.80587	0.95438
2732.84156	0.95457
2731.87725	0.95486
2730.91295	0.95526
2729.94864	0.95577
2728.98434	0.95639
2728.02003	0.95711
2727.05573	0.95789
2726.09142	0.95870
2725.12712	0.95953
2724.16281	0.96040
2723.19851	0.96132
2722.23420	0.96224
2721.26990	0.96313
2720.30559	0.96402
2719.34128	0.96491
2718.37698	0.96581
2717.41267	0.96677
2716.44837	0.96776
2715.48406	0.96881
2714.51976	0.96987
2713.55545	0.97092
2712.59115	0.97197
2711.62684	0.97304
2710.66254	0.97408
2709.69823	0.97506
2708.73392	0.97600
2707.76962	0.97694
2706.80531	0.97787
2705.84101	0.97878
2704.87670	0.97967
2703.91240	0.98053
2702.94809	0.98133
2701.98379	0.98205
2701.01948	0.98269
2700.05518	0.98330
2699.09087	0.98385
2698.12656	0.98435
2697.16226	0.98482
2696.19795	0.98525
2695.23365	0.98563
2694.26934	0.98597
2693.30504	0.98628
2692.34073	0.98657
2691.37643	0.98685
2690.41212	0.98709
2689.44782	0.98730
2688.48351	0.98751
2687.51921	0.98769
2686.55490	0.98786
2685.59059	0.98800
2684.62629	0.98813
2683.66198	0.98827
2682.69768	0.98841
2681.73337	0.98852
2680.76907	0.98861
2679.80476	0.98868
2678.84046	0.98875
2677.87615	0.98883
2676.91185	0.98891
2675.94754	0.98895
2674.98323	0.98894
2674.01893	0.98889
2673.05462	0.98883
2672.09032	0.98877
2671.12601	0.98870
2670.16171	0.98861
2669.19740	0.98849
2668.23310	0.98834
2667.26879	0.98821
2666.30449	0.98806
2665.34018	0.98788
2664.37588	0.98765
2663.41157	0.98737
2662.44726	0.98710
2661.48296	0.98681
2660.51865	0.98648
2659.55435	0.98614
2658.59004	0.98578
2657.62574	0.98537
2656.66143	0.98496
2655.69713	0.98454
2654.73282	0.98410
2653.76852	0.98365
2652.80421	0.98323
2651.83990	0.98283
2650.87560	0.98245
2649.91129	0.98210
2648.94699	0.98180
2647.98268	0.98158
2647.01838	0.98143
2646.05407	0.98135
2645.08977	0.98134
2644.12546	0.98140
2643.16116	0.98153
2642.19685	0.98169
2641.23255	0.98189
2640.26824	0.98215
2639.30393	0.98245
2638.33963	0.98274
2637.37532	0.98301
2636.41102	0.98327
2635.44671	0.98348
2634.48241	0.98362
2633.51810	0.98371
2632.55380	0.98377
2631.58949	0.98378
2630.62519	0.98376
2629.66088	0.98374
2628.69657	0.98372
2627.73227	0.98365
2626.76796	0.98356
2625.80366	0.98348
2624.83935	0.98341
2623.87505	0.98334
2622.91074	0.98325
2621.94644	0.98310
2620.98213	0.98293
2620.01783	0.98276
2619.05352	0.98257
2618.08922	0.98236
2617.12491	0.98215
2616.16060	0.98190
2615.19630	0.98160
2614.23199	0.98131
2613.26769	0.98109
2612.30338	0.98089
2611.33908	0.98068
2610.37477	0.98050
2609.41047	0.98036
2608.44616	0.98029
2607.48186	0.98028
2606.51755	0.98031
2605.55324	0.98039
2604.58894	0.98053
2603.62463	0.98070
2602.66033	0.98088
2601.69602	0.98108
2600.73172	0.98131
2599.76741	0.98155
2598.80311	0.98179
2597.83880	0.98201
2596.87450	0.98223
2595.91019	0.98250
2594.94589	0.98281
2593.98158	0.98313
2593.01727	0.98343
2592.05297	0.98372
2591.08866	0.98404
2590.12436	0.98437
2589.16005	0.98469
2588.19575	0.98496
2587.23144	0.98520
2586.26714	0.98541
2585.30283	0.98562
2584.33853	0.98583
2583.37422	0.98607
2582.40991	0.98633
2581.44561	0.98657
2580.48130	0.98678
2579.51700	0.98700
2578.55269	0.98724
2577.58839	0.98745
2576.62408	0.98761
2575.65978	0.98772
2574.69547	0.98781
2573.73117	0.98791
2572.76686	0.98800
2571.80255	0.98808
2570.83825	0.98813
2569.87394	0.98814
2568.90964	0.98813
2567.94533	0.98811
2566.98103	0.98809
2566.01672	0.98806
2565.05242	0.98802
2564.08811	0.98799
2563.12381	0.98798
2562.15950	0.98796
2561.19520	0.98794
2560.23089	0.98797
2559.26658	0.98800
2558.30228	0.98802
2557.33797	0.98803
2556.37367	0.98810
2555.40936	0.98819
2554.44506	0.98824
2553.48075	0.98824
2552.51645	0.98826
2551.55214	0.98833
2550.58784	0.98845
2549.62353	0.98858
2548.65922	0.98867
2547.69492	0.98873
2546.73061	0.98882
2545.76631	0.98893
2544.80200	0.98905
2543.83770	0.98919
2542.87339	0.98931
2541.90909	0.98942
2540.94478	0.98953
2539.98048	0.98966
2539.01617	0.98974
2538.05187	0.98975
2537.08756	0.98972
2536.12325	0.98968
2535.15895	0.98962
2534.19464	0.98955
2533.23034	0.98947
2532.26603	0.98936
2531.30173	0.98923
2530.33742	0.98910
2529.37312	0.98897
2528.40881	0.98884
2527.44451	0.98871
2526.48020	0.98860
2525.51589	0.98849
2524.55159	0.98838
2523.58728	0.98831
2522.62298	0.98826
2521.65867	0.98820
2520.69437	0.98811
2519.73006	0.98804
2518.76576	0.98800
2517.80145	0.98798
2516.83715	0.98794
2515.87284	0.98789
2514.90854	0.98784
2513.94423	0.98779
2512.97992	0.98777
2512.01562	0.98777
2511.05131	0.98778
2510.08701	0.98780
2509.12270	0.98783
2508.15840	0.98787
2507.19409	0.98793
2506.22979	0.98803
2505.26548	0.98816
2504.30118	0.98833
2503.33687	0.98850
2502.37256	0.98864
2501.40826	0.98879
2500.44395	0.98902
2499.47965	0.98926
2498.51534	0.98947
2497.55104	0.98964
2496.58673	0.98983
2495.62243	0.99006
2494.65812	0.99030
2493.69382	0.99054
2492.72951	0.99079
2491.76521	0.99107
2490.80090	0.99135
2489.83659	0.99162
2488.87229	0.99190
2487.90798	0.99215
2486.94368	0.99237
2485.97937	0.99257
2485.01507	0.99276
2484.05076	0.99294
2483.08646	0.99312
2482.12215	0.99328
2481.15785	0.99341
2480.19354	0.99351
2479.22923	0.99360
2478.26493	0.99366
2477.30062	0.99371
2476.33632	0.99378
2475.37201	0.99384
2474.40771	0.99387
2473.44340	0.99389
2472.47910	0.99393
2471.51479	0.99398
2470.55049	0.99402
2469.58618	0.99402
2468.62188	0.99401
2467.65757	0.99399
2466.69326	0.99396
2465.72896	0.99392
2464.76465	0.99387
2463.80035	0.99377
2462.83604	0.99362
2461.87174	0.99345
2460.90743	0.99329
2459.94313	0.99316
2458.97882	0.99302
2458.01452	0.99287
2457.05021	0.99267
2456.08590	0.99245
2455.12160	0.99224
2454.15729	0.99205
2453.19299	0.99187
2452.22868	0.99170
2451.26438	0.99153
2450.30007	0.99138
2449.33577	0.99126
2448.37146	0.99115
2447.40716	0.99105
2446.44285	0.99096
2445.47854	0.99088
2444.51424	0.99084
2443.54993	0.99087
2442.58563	0.99093
2441.62132	0.99100
2440.65702	0.99107
2439.69271	0.99112
2438.72841	0.99116
2437.76410	0.99121
2436.79980	0.99125
2435.83549	0.99126
2434.87119	0.99128
2433.90688	0.99129
2432.94257	0.99129
2431.97827	0.99130
2431.01396	0.99133
2430.04966	0.99134
2429.08535	0.99132
2428.12105	0.99126
2427.15674	0.99122
2426.19244	0.99123
2425.22813	0.99127
2424.26383	0.99129
2423.29952	0.99129
2422.33521	0.99129
2421.37091	0.99131
2420.40660	0.99135
2419.44230	0.99140
2418.47799	0.99142
2417.51369	0.99140
2416.54938	0.99140
2415.58508	0.99145
2414.62077	0.99154
2413.65647	0.99159
2412.69216	0.99160
2411.72786	0.99156
2410.76355	0.99152
2409.79924	0.99152
2408.83494	0.99157
2407.87063	0.99161
2406.90633	0.99158
2405.94202	0.99150
2404.97772	0.99141
2404.01341	0.99133
2403.04911	0.99129
2402.08480	0.99127
2401.12050	0.99122
2400.15619	0.99113
2399.19188	0.99101
2398.22758	0.99092
2397.26327	0.99086
2396.29897	0.99080
2395.33466	0.99073
2394.37036	0.99064
2393.40605	0.99055
2392.44175	0.99046
2391.47744	0.99041
2390.51314	0.99039
2389.54883	0.99036
2388.58453	0.99029
2387.62022	0.99023
2386.65591	0.99022
2385.69161	0.99024
2384.72730	0.99026
2383.76300	0.99026
2382.79869	0.99022
2381.83439	0.99018
2380.87008	0.99019
2379.90578	0.99024
2378.94147	0.99026
2377.97717	0.99022
2377.01286	0.99016
2376.04855	0.99010
2375.08425	0.99005
2374.11994	0.99001
2373.15564	0.98995
2372.19133	0.98987
2371.22703	0.98972
2370.26272	0.98954
2369.29842	0.98935
2368.33411	0.98918
2367.36981	0.98900
2366.40550	0.98877
2365.44120	0.98852
2364.47689	0.98828
2363.51258	0.98806
2362.54828	0.98789
2361.58397	0.98773
2360.61967	0.98757
2359.65536	0.98738
2358.69106	0.98716
2357.72675	0.98697
2356.76245	0.98685
2355.79814	0.98673
2354.83384	0.98654
2353.86953	0.98629
2352.90522	0.98603
2351.94092	0.98580
2350.97661	0.98559
2350.01231	0.98538
2349.04800	0.98513
2348.08370	0.98486
2347.11939	0.98457
2346.15509	0.98430
2345.19078	0.98405
2344.22648	0.98384
2343.26217	0.98364
2342.29786	0.98342
2341.33356	0.98318
2340.36925	0.98296
2339.40495	0.98277
2338.44064	0.98258
2337.47634	0.98237
2336.51203	0.98218
2335.54773	0.98209
2334.58342	0.98211
2333.61912	0.98217
2332.65481	0.98218
2331.69051	0.98211
2330.72620	0.98198
2329.76189	0.98181
2328.79759	0.98164
2327.83328	0.98148
2326.86898	0.98130
2325.90467	0.98109
2324.94037	0.98085
2323.97606	0.98061
2323.01176	0.98037
2322.04745	0.98016
2321.08315	0.97999
2320.11884	0.97979
2319.15453	0.97950
2318.19023	0.97917
2317.22592	0.97883
2316.26162	0.97854
2315.29731	0.97824
2314.33301	0.97789
2313.36870	0.97745
2312.40440	0.97701
2311.44009	0.97660
2310.47579	0.97622
2309.51148	0.97583
2308.54718	0.97541
2307.58287	0.97497
2306.61856	0.97450
2305.65426	0.97405
2304.68995	0.97364
2303.72565	0.97325
2302.76134	0.97283
2301.79704	0.97238
2300.83273	0.97191
2299.86843	0.97144
2298.90412	0.97100
2297.93982	0.97060
2296.97551	0.97016
2296.01120	0.96969
2295.04690	0.96922
2294.08259	0.96879
2293.11829	0.96839
2292.15398	0.96796
2291.18968	0.96750
2290.22537	0.96703
2289.26107	0.96656
2288.29676	0.96611
2287.33246	0.96569
2286.36815	0.96528
2285.40385	0.96485
2284.43954	0.96440
2283.47523	0.96395
2282.51093	0.96353
2281.54662	0.96313
2280.58232	0.96275
2279.61801	0.96238
2278.65371	0.96198
2277.68940	0.96160
2276.72510	0.96123
2275.76079	0.96082
2274.79649	0.96036
2273.83218	0.95987
2272.86787	0.95935
2271.90357	0.95880
2270.93926	0.95822
2269.97496	0.95761
2269.01065	0.95696
2268.04635	0.95626
2267.08204	0.95551
2266.11774	0.95471
2265.15343	0.95388
2264.18913	0.95301
2263.22482	0.95212
2262.26052	0.95123
2261.29621	0.95029
2260.33190	0.94933
2259.36760	0.94837
2258.40329	0.94740
2257.43899	0.94639
2256.47468	0.94533
2255.51038	0.94423
2254.54607	0.94310
2253.58177	0.94198
2252.61746	0.94086
2251.65316	0.93972
2250.68885	0.93857
2249.72454	0.93742
2248.76024	0.93624
2247.79593	0.93505
2246.83163	0.93386
2245.86732	0.93267
2244.90302	0.93148
2243.93871	0.93032
2242.97441	0.92916
2242.01010	0.92799
2241.04580	0.92683
2240.08149	0.92568
2239.11719	0.92452
2238.15288	0.92337
2237.18857	0.92222
2236.22427	0.92104
2235.25996	0.91983
2234.29566	0.91858
2233.33135	0.91734
2232.36705	0.91610
2231.40274	0.91486
2230.43844	0.91361
2229.47413	0.91234
2228.50983	0.91104
2227.54552	0.90972
2226.58121	0.90842
2225.61691	0.90708
2224.65260	0.90569
2223.68830	0.90426
2222.72399	0.90279
2221.75969	0.90128
2220.79538	0.89971
2219.83108	0.89808
2218.86677	0.89640
2217.90247	0.89465
2216.93816	0.89289
2215.97385	0.89113
2215.00955	0.88938
2214.04524	0.88766
2213.08094	0.88595
2212.11663	0.88419
2211.15233	0.88239
2210.18802	0.88060
2209.22372	0.87878
2208.25941	0.87693
2207.29511	0.87505
2206.33080	0.87315
2205.36650	0.87129
2204.40219	0.86952
2203.43788	0.86788
2202.47358	0.86631
2201.50927	0.86478
2200.54497	0.86335
2199.58066	0.86204
2198.61636	0.86079
2197.65205	0.85960
2196.68775	0.85848
2195.72344	0.85742
2194.75914	0.85642
2193.79483	0.85549
2192.83052	0.85462
2191.86622	0.85381
2190.90191	0.85306
2189.93761	0.85236
2188.97330	0.85171
2188.00900	0.85112
2187.04469	0.85057
2186.08039	0.85003
2185.11608	0.84941
2184.15178	0.84866
2183.18747	0.84782
2182.22317	0.84694
2181.25886	0.84599
2180.29455	0.84492
2179.33025	0.84370
2178.36594	0.84235
2177.40164	0.84085
2176.43733	0.83915
2175.47303	0.83725
2174.50872	0.83518
2173.54442	0.83293
2172.58011	0.83048
2171.61581	0.82782
2170.65150	0.82494
2169.68719	0.82183
2168.72289	0.81857
2167.75858	0.81518
2166.79428	0.81169
2165.82997	0.80807
2164.86567	0.80434
2163.90136	0.80050
2162.93706	0.79653
2161.97275	0.79242
2161.00845	0.78817
2160.04414	0.78378
2159.07984	0.77926
2158.11553	0.77465
2157.15122	0.76992
2156.18692	0.76509
2155.22261	0.76021
2154.25831	0.75530
2153.29400	0.75041
2152.32970	0.74561
2151.36539	0.74095
2150.40109	0.73648
2149.43678	0.73227
2148.47248	0.72832
2147.50817	0.72467
2146.54386	0.72133
2145.57956	0.71830
2144.61525	0.71556
2143.65095	0.71306
2142.68664	0.71076
2141.72234	0.70863
2140.75803	0.70662
2139.79373	0.70465
2138.82942	0.70259
2137.86512	0.70033
2136.90081	0.69777
2135.93651	0.69478
2134.97220	0.69125
2134.00789	0.68706
2133.04359	0.68212
2132.07928	0.67638
2131.11498	0.66975
2130.15067	0.66218
2129.18637	0.65365
2128.22206	0.64413
2127.25776	0.63353
2126.29345	0.62184
2125.32915	0.60902
2124.36484	0.59502
2123.40053	0.57970
2122.43623	0.56295
2121.47192	0.54467
2120.50762	0.52470
2119.54331	0.50293
2118.57901	0.47925
2117.61470	0.45364
2116.65040	0.42614
2115.68609	0.39692
2114.72179	0.36621
2113.75748	0.33435
2112.79318	0.30181
2111.82887	0.26923
2110.86456	0.23743
2109.90026	0.20721
2108.93595	0.17930
2107.97165	0.15429
2107.00734	0.13253
2106.04304	0.11436
2105.07873	0.09997
2104.11443	0.08909
2103.15012	0.08170
2102.18582	0.07821
2101.22151	0.07886
2100.25720	0.08410
2099.29290	0.09489
2098.32859	0.11231
2097.36429	0.13734
2096.39998	0.17073
2095.43568	0.21200
2094.47137	0.25958
2093.50707	0.31136
2092.54276	0.36511
2091.57846	0.41883
2090.61415	0.47110
2089.64984	0.52109
2088.68554	0.56823
2087.72123	0.61215
2086.75693	0.65262
2085.79262	0.68945
2084.82832	0.72255
2083.86401	0.75199
2082.89971	0.77804
2081.93540	0.80104
2080.97110	0.82136
2080.00679	0.83936
2079.04249	0.85536
2078.07818	0.86971
2077.11387	0.88265
2076.14957	0.89425
2075.18526	0.90452
2074.22096	0.91343
2073.25665	0.92101
2072.29235	0.92738
[truncated: 1,734 more rows]
