# Supplementary material for: From Pseudocyclic to Macrocyclic Ionophores: Strategies toward the Synthesis of Cyclic Monensin Derivatives
Source: J Org Chem. 2025 Jan 10;90(3):1344–53. doi: 10.1021/acs.joc.4c02715 (PMC11773414; doi:10.1021/acs.joc.4c02715)
Supplement: Supplementary file 2 — jo4c02715_si_002.zip [file jo4c02715_si_002.zip › Spectra/Compound 5/13C NMR/pdata/1/auditp.txt]

##TITLE= Audit trail, TopSpin 4.0.7
##JCAMPDX= 5.01
##ORIGIN= Bruker BioSpin GmbH
##OWNER= nmrsu
$$ /opt/nmrdata/examdata/Huczynski_N_C/ACI000058P/2/pdata/1/auditp.txt
##AUDIT TRAIL=  $$ (NUMBER, WHEN, WHO, WHERE, PROCESS, VERSION, WHAT)
(   1,<2024-03-12 09:02:08.186 +0000>,<root>,<BladeEpu>,<go4>,<TopSpin 4.0.7>,
      <created by zg on 'Avance' (CZC950B4HN) by user 'nmrsu'
       on data set with UUID '8959faf6-dfc4-11ee-82b6-001395399a92'
       started at 2024-03-11 16:29:30.690 +0000, POWCHK enabled, PULCHK disabled,
       terminated by command 'stop' at 2024-03-12 09:02:08.184 +0000
       configuration hash MD5:
       89 5A C6 03 52 C6 DB 42 8C 08 C5 72 FE 7A E7 C3
       double data hash MD5: 64K
       15 0A AD 6E DB 5D 4F 5A 18 85 EC 73 14 43 AE DE>)
(   2,<2024-03-12 10:27:19.968 +0100>,<nmrsu>,<CZC950B4HN>,<proc1d>,<TopSpin 4.0.7>,
      <Start of raw data processing
       efp LB = 1 FT_mod = 6 PKNL = 1 PHC0 = 292.6857 PHC1 = -115.3707 SI = 64K 
       data hash MD5: 64K
       B2 39 49 06 37 D2 D0 48 30 69 D6 18 FB E3 1B F1>)
##END=

$$ hash MD5
$$ 2F A9 A6 57 EA FA A2 6F 80 31 D0 A9 19 74 DF F7
