# Supplementary material for: From Pseudocyclic to Macrocyclic Ionophores: Strategies toward the Synthesis of Cyclic Monensin Derivatives
Source: J Org Chem. 2025 Jan 10;90(3):1344–53. doi: 10.1021/acs.joc.4c02715 (PMC11773414; doi:10.1021/acs.joc.4c02715)
Supplement: Supplementary file 2 — jo4c02715_si_002.zip [file jo4c02715_si_002.zip › Spectra/Compound 5/13C NMR/shimvalues]

# Tue Mar 12 09:01:57 2024
#$$PROBEIDENTIFIER=Z144570_0010
#$$PROBENAME=PA TBI 600S3 H/C-BB-D-05 Z
#$$SHIMID=292722
#
# Active Shim Gradients
#
Z           		5653            
Z2          		-4910           
Z3          		3641            
Z4          		2869            
Z5          		-3798           
Z6          		-4240           
Z7          		-4150           
Z8          		0               
X           		-4698           
XZ          		-5987           
XZ2         		-537            
XZ3         		2727            
XZ4         		-742            
XZ5         		8901            
Y           		-1825           
YZ          		1464            
YZ2         		4820            
YZ3         		-4119           
YZ4         		1249            
YZ5         		-20090          
XY          		-5359           
XYZ         		12796           
XYZ2        		-499            
XYZ3        		-1523           
XYZ4        		5596            
XYZ5        		0               
(X2-Y2)     		8854            
(X2-Y2)Z    		95              
(X2-Y2)Z2   		-3239           
(X2-Y2)Z3   		-170            
(X2-Y2)Z4   		-953            
(X2-Y2)Z5   		0               
X3          		3273            
X3Z         		1890            
Y3          		-10197          
Y3Z         		4465            
#
# Lock Parameter
#
FIELD		2910.473
LOCKPHASE		 114.000
LOCKPOWER		 -38.000
LOCKGAIN		 121.800
LOCKDC		 -75.000
LOCKSHIFT		   5.320
LOOPGAIN		  -2.000
LOOPTIME		   0.100
LOOPFILTER		 200.000
#
IEEE64_VERSION_CODE 1
#
# Shim currents 
#
SHIM_SETTING [ 1]     2197.65954478
SHIM_SETTING [ 2]    -3602.94590621
SHIM_SETTING [ 3]     3090.36766558
SHIM_SETTING [ 4]     2118.21195811
SHIM_SETTING [ 5]    -2459.88650207
SHIM_SETTING [ 6]     2379.88659498
SHIM_SETTING [ 7]    -8786.15545021
SHIM_SETTING [ 8]     1805.01249603
SHIM_SETTING [ 9]    -2952.67952263
SHIM_SETTING [10]      -12.49032049
SHIM_SETTING [11]        0.00000000
SHIM_SETTING [12]   -14661.67500000
SHIM_SETTING [13]    -5732.07100000
SHIM_SETTING [14]      670.67400000
SHIM_SETTING [15]    -5662.13700000
SHIM_SETTING [16]    -4798.67900000
SHIM_SETTING [17]    -7215.40800000
SHIM_SETTING [18]       -3.45500000
SHIM_SETTING [19]     7135.82900000
SHIM_SETTING [20]   -12398.80100000
SHIM_SETTING [21]     2015.82300000
SHIM_SETTING [22]     2076.48300000
SHIM_SETTING [23]    12354.30900000
SHIM_SETTING [24]    12005.10700000
SHIM_SETTING [25]     3471.54000000
SHIM_SETTING [26]     3768.93100000
SHIM_SETTING [27]     2504.26300000
SHIM_SETTING [28]    -5301.49700000
SHIM_SETTING [29]     3399.16000000
SHIM_SETTING [30]      725.88000000
SHIM_SETTING [31]    -5855.03100000
SHIM_SETTING [32]    13164.34900000
SHIM_SETTING [33]    10302.63900000
SHIM_SETTING [34]   -13039.12500000
SHIM_SETTING [35]     -606.97100000
SHIM_SETTING [36]   -20572.94800000
SHIM_SETTING [37]    21374.47300000
SHIM_SETTING [38]   -24108.76700000
SHIM_SETTING [39]    -6519.68500000
SHIM_SETTING [40]        0.00000000
