# Supplementary material for: From Pseudocyclic to Macrocyclic Ionophores: Strategies toward the Synthesis of Cyclic Monensin Derivatives
Source: J Org Chem. 2025 Jan 10;90(3):1344–53. doi: 10.1021/acs.joc.4c02715 (PMC11773414; doi:10.1021/acs.joc.4c02715)
Supplement: Supplementary file 2 — jo4c02715_si_002.zip [file jo4c02715_si_002.zip › Spectra/Compound 5/13C NMR/uxnmr.info]

CONFIGURATION INFORMATION
=========================

Path         : /opt/topspin/conf/instr/spect/uxnmr.info
Date         : Mon Feb 19 14:10:54 2024
Release      : TopSpin 4.0.7
Installed in : /opt/topspin
Host         : BladeEpu
OS           : CentOS Linux release 7.2.1511 (Core) 
SPECTR-OS    : Version 4.0.143.20200525
CPU          : Intel(R) Core(TM) i7-4700EQ CPU @ 2.40GHz (8 cores at 2366 MHz with Hyperthreading)
User         : root (root)
System       : Avance Neo 600 NMR spectrometer
1H-frequency : 600.25 MHz
Description  : Avance
Bruker Order : HCAB-60_00306
Configured in: BladeEpu:/opt/topspin/conf/instr/spect

AQ-Rack:
- EPU/2: AV4 EPU/2 Embedded Processing Unit H153448F1/01510 ECL 01.04
- TRX 1200: AV4 TRANSCEIVER 1200 Z148391/04899 ECL 02.03
  Location: in slot 1 of rack 1
  Connection: at IP 192.168.180.14 via PCIe #3
  Firmware Version: 20190906112554
  Devices: MTD at /dev/mtd2, DRX at /dev/bbu/drx3.5, RTD at /dev/bbu/rtd3.4
  Sequencer: FCube
  - FCube1
- TRX 1200: AV4 TRANSCEIVER 1200 Z148391/04898 ECL 02.03
  Location: in slot 2 of rack 1
  Connection: at IP 192.168.180.18 via PCIe #4
  Firmware Version: 20190906112554
  Devices: MTD at /dev/mtd11, DRX at /dev/bbu/drx4.5, RTD at /dev/bbu/rtd4.4
  Sequencer: FCube
  - FCube2
- GTU: AV4 GT-CONTROLLER UNIT Z148393/01553 ECL 01.02
  Location: in slot 6 of rack 1
  Connection: at IP 192.168.180.38 via PCIe #9
  Firmware Version: 2019090685855
  Devices: MTD at /dev/mtd19, RTD at /dev/bbu/rtd9.4, GPROC at /dev/bbu/gproc9.7
  Sequencer: GCube, TCube
  - GCube1
  - TCube1
- PSM-A: AV4 PSM-A Z149510/02000 ECL 03.01
- RACK: AV4 AQS CHASSIS Z149500/01552 ECL 02.00
- PSM-48V: AV4 PSM-48V Z149850/03494 ECL 01.02
- PSM-D: AV4 PSM-D Z149520/02057 ECL 01.01
- FANTRAY: AV4 AQS FAN TRAY Z149501/01567 ECL 00.02
- REF 1200: AV4 REFERENCE 1200 Z148270/01708 ECL 02.02
- HPPR/2 COVER2: HPPR/2 Cover2 Z124567/03585 ECL 00.05
  HPPR2: - HPPR/2 preamplifier connected via AqRack
      Type      : HPPR/2
      Controller: Cover/2
                  no LED display for tuning and matching
      Module  1 : HPLNA 1H19F (virtual 50 Ohm reference: 100.3%/0.2deg, reflection meter with CRP-Bias capability)
                  PN=Z103205, SN=01289 from 20200512
      Module  2 : 2H
                  PN=Z003473, SN=01971 from 20200602
      Module  3 : XBB19F 2HP
                  PN=Z105186, SN=00520 from 20200608
      Module  4 : 13C/79Br
                  PN=Z003524, SN=01360 from 20200526
      Module  5 : XBB19F 2HP
                  PN=Z105186, SN=00547 from 20200929
      Module  6 : 31P
                  PN=Z102449, SN=00261 from 20200331
  
- HPLNA 1H19F: HPLNA 1H MODULE 600 Z103205/01289 ECL 06.04
- 2H: HPPR/2 2H MODULE 600 Z003473/01971 ECL 07.00
- XBB19F 2HP: HPPR/2 XBB19F 2HP MODULE 600 Z105186/00520 ECL 07.01
- 13C/79Br: HPPR/2 13C MODULE 600 Z003524/01360 ECL 08.00
- XBB19F 2HP: HPPR/2 XBB19F 2HP MODULE 600 Z105186/00547 ECL 07.01
- 31P: HPPR/2 31P MODULE 600 Z102449/00261 ECL 07.01


Transmitters at the spectrometer subnet:
----------------------------------------
BLA-W144061-000823 W144061/000823 ECL 21:
- TCP/IP address = 192.168.99.12
- Firmware VS    = 20210223
- Amplifier      = AV4 BLABBH500/100 200-600: W144061/000823 ECL 21
- Controller     = BLA CONTROL BOARD 7: W133936/022880 ECL 21
BLA-W144059-000426 W144059/000426 ECL 10:
- TCP/IP address = 192.168.99.11
- Firmware VS    = 20220719
- Amplifier      = AV4 BLABB500 15-600: W144059/000426 ECL 10
- Controller     = BLA CONTROL BOARD 7: W133936/022917 ECL 21
LTRX Z109890/01392 ECL 03.02:
- TCP/IP address = 192.168.99.10
- Amplifier      = BSMS/2 LOCK TRANSCEIVER 600: Z109890/01392 ECL 03.02

BSMS: BSMS/2 connected to ethernet
- TCP/IP address = 192.168.99.10
- ELCB firmware version = 20190521
- GAB current limits = 0.0/X, 0.0/Y, 10.0/Z (in A)
- SCB channels = 40
- Shim System = BOSS3-SB
- Shim matrix file: 292722ca.dat
- Active shims: Z Z2 Z3 Z4 Z5 X XZ XZ2 (X2-Y2) XY Y YZ YZ2 (X2-Y2)Z2 XZ4 XZ3 Z6 (X2-Y2)Z YZ4 YZ3 XYZ2 XYZ X3Z X3 Y3Z Y3 Z7 Z8 XZ5 YZ5 (X2-Y2)Z3 (X2-Y2)Z4 (X2-Y2)Z5 XYZ3 XYZ4 XYZ5
- Magnet polarity: SN (Bruker), uses standard H0 polarity
- L-TRX = BSMS/2 LOCK TRANSCEIVER 600: Z109890/01392 ECL 03.02
- Lock: on L-TRX board, supports 2H
- VTU_SPB = BSMS/2 SPB SENSOR & PNEUMATIC BD: Z115191/05720 ECL 05.04
- VTU_VPSB1 = AV4 VARIABLE POWER SUPPLY BD DC: Z139305/01633 ECL 01.02

VTU: in BSMS/2 connected to ethernet
- TCP/IP address = 192.168.99.10

Line Distribution Units at the spectrometer subnet:
-------------------------------------------------
Line Distribution Unit 1: PDU1
- TCP/IP address   = 192.168.99.99


Gradient Controller cable connections
--------------------------------------------------------------------


RF cable connections (detected)
--------------------------------------------------------------------
TRX1 NORM output -> input 2 of transmitter 1 (AV4 BLABBH500/100 200-600 W144061/000823 at TCP/IP 192.168.99.12)
TRX1 AUX  output -> input 1 of transmitter 3 (BSMS/2 LOCK TRANSCEIVER 600 Z109890/01392 at TCP/IP 192.168.99.10)
TRX2 NORM output -> input 1 of transmitter 1 (AV4 BLABBH500/100 200-600 W144061/000823 at TCP/IP 192.168.99.12)
TRX2 AUX  output -> open

Blanking cable connections (detected)
--------------------------------------------------------------------
transmitter 1 = AV4 BLABBH500/100 200-600 W144061/000823 at TCP/IP 192.168.99.12:
- amplifier B-500W uses blanking 2
- amplifier 1H-100W uses blanking 1

transmitter 2 = AV4 BLABB500 15-600 W144059/000426 at TCP/IP 192.168.99.11:
- amplifier B-500W needs no blanking

transmitter 3 = BSMS/2 LOCK TRANSCEIVER 600 Z109890/01392 at TCP/IP 192.168.99.10:
- amplifier 2H-5W uses blanking 9


Switchbox (unknown: no outputs) routing
--------------------------------------------------------------------
transmitter 1 = AV4 BLABBH500/100 200-600 W144061/000823 at TCP/IP 192.168.99.12:
- amplifier 1H-100W at blanking 1 can be routed to switchbox output 3 (unknown)
- amplifier B-500W at blanking 2 can be routed to switchbox output 1 (unknown) and output 2 (unknown)


Preamplifier connections (detected)
--------------------------------------------------------------------
Tune-TRX1 -> HPLNA 1H19F -> REC1
(no tune) -> 2H          -> (no receiver)
Tune-TRX2 -> XBB19F 2HP  -> REC2
Tune-TRX2 -> 13C/79Br    -> REC2
(no tune) -> XBB19F 2HP  -> (no receiver)
(no tune) -> 31P         -> (no receiver)
