# Supplementary material for: From Pseudocyclic to Macrocyclic Ionophores: Strategies toward the Synthesis of Cyclic Monensin Derivatives
Source: J Org Chem. 2025 Jan 10;90(3):1344–53. doi: 10.1021/acs.joc.4c02715 (PMC11773414; doi:10.1021/acs.joc.4c02715)
Supplement: Supplementary file 2 — jo4c02715_si_002.zip [file jo4c02715_si_002.zip › Spectra/Compound 5/1H NMR/audita.txt]

##TITLE= Audit trail, TopSpin 4.0.7
##JCAMPDX= 5.01
##ORIGIN= Bruker BioSpin GmbH
##OWNER= root
$$ /root/.topspin-BladeEpu/local_acqu/ACI000058P/1/audita.txt
##AUDIT TRAIL=  $$ (NUMBER, WHEN, WHO, WHERE, PROCESS, VERSION, WHAT)
(   1,<2024-03-11 16:29:27.743 +0000>,<root>,<BladeEpu>,<go4>,<TopSpin 4.0.7>,
      <created by zg on 'Avance' (CZC950B4HN) by user 'nmrsu'
       on data set with UUID 'cd78bf52-dfc3-11ee-9d2c-001395399a92'
       started at 2024-03-11 16:24:15.465 +0000, POWCHK enabled, PULCHK disabled,
       completed at 2024-03-11 16:29:27.741 +0000
       configuration hash MD5:
       89 5A C6 03 52 C6 DB 42 8C 08 C5 72 FE 7A E7 C3
       double data hash MD5: 68964
       23 D9 56 3A E9 BC 11 66 2E 9A 55 5C 65 49 2D 9A>)
##END=

$$ hash MD5
$$ 51 CD 55 3C FF 19 9C C7 0E 66 E3 E9 15 93 8B 62
