# Supplementary material for: From Pseudocyclic to Macrocyclic Ionophores: Strategies toward the Synthesis of Cyclic Monensin Derivatives
Source: J Org Chem. 2025 Jan 10;90(3):1344–53. doi: 10.1021/acs.joc.4c02715 (PMC11773414; doi:10.1021/acs.joc.4c02715)
Supplement: Supplementary file 2 — jo4c02715_si_002.zip [file jo4c02715_si_002.zip › Spectra/Compound 5/FT-IR for 5/ACI00005AYd.dpt]

3999.93888	0.99660
3998.97458	0.99662
3998.01027	0.99675
3997.04597	0.99699
3996.08166	0.99718
3995.11735	0.99725
3994.15305	0.99733
3993.18874	0.99746
3992.22444	0.99758
3991.26013	0.99765
3990.29583	0.99754
3989.33152	0.99743
3988.36722	0.99744
3987.40291	0.99743
3986.43861	0.99741
3985.47430	0.99745
3984.51000	0.99742
3983.54569	0.99732
3982.58138	0.99729
3981.61708	0.99733
3980.65277	0.99730
3979.68847	0.99719
3978.72416	0.99709
3977.75986	0.99701
3976.79555	0.99688
3975.83125	0.99682
3974.86694	0.99688
3973.90264	0.99701
3972.93833	0.99711
3971.97402	0.99712
3971.00972	0.99702
3970.04541	0.99691
3969.08111	0.99689
3968.11680	0.99692
3967.15250	0.99697
3966.18819	0.99693
3965.22389	0.99679
3964.25958	0.99660
3963.29528	0.99642
3962.33097	0.99635
3961.36667	0.99651
3960.40236	0.99673
3959.43805	0.99675
3958.47375	0.99662
3957.50944	0.99659
3956.54514	0.99663
3955.58083	0.99661
3954.61653	0.99668
3953.65222	0.99681
3952.68792	0.99680
3951.72361	0.99672
3950.75931	0.99667
3949.79500	0.99658
3948.83069	0.99656
3947.86639	0.99676
3946.90208	0.99710
3945.93778	0.99722
3944.97347	0.99703
3944.00917	0.99683
3943.04486	0.99670
3942.08056	0.99658
3941.11625	0.99655
3940.15195	0.99667
3939.18764	0.99689
3938.22333	0.99703
3937.25903	0.99703
3936.29472	0.99706
3935.33042	0.99710
3934.36611	0.99696
3933.40181	0.99665
3932.43750	0.99651
3931.47320	0.99666
3930.50889	0.99679
3929.54459	0.99673
3928.58028	0.99662
3927.61598	0.99663
3926.65167	0.99671
3925.68736	0.99664
3924.72306	0.99645
3923.75875	0.99645
3922.79445	0.99650
3921.83014	0.99639
3920.86584	0.99624
3919.90153	0.99621
3918.93723	0.99625
3917.97292	0.99615
3917.00862	0.99604
3916.04431	0.99616
3915.08000	0.99643
3914.11570	0.99661
3913.15139	0.99663
3912.18709	0.99658
3911.22278	0.99655
3910.25848	0.99652
3909.29417	0.99651
3908.32987	0.99666
3907.36556	0.99682
3906.40126	0.99660
3905.43695	0.99594
3904.47265	0.99540
3903.50834	0.99542
3902.54403	0.99554
3901.57973	0.99556
3900.61542	0.99565
3899.65112	0.99566
3898.68681	0.99586
3897.72251	0.99643
3896.75820	0.99685
3895.79390	0.99686
3894.82959	0.99672
3893.86529	0.99652
3892.90098	0.99613
3891.93667	0.99572
3890.97237	0.99582
3890.00806	0.99642
3889.04376	0.99693
3888.07945	0.99701
3887.11515	0.99660
3886.15084	0.99594
3885.18654	0.99580
3884.22223	0.99621
3883.25793	0.99663
3882.29362	0.99680
3881.32932	0.99647
3880.36501	0.99602
3879.40070	0.99620
3878.43640	0.99683
3877.47209	0.99726
3876.50779	0.99731
3875.54348	0.99695
3874.57918	0.99642
3873.61487	0.99635
3872.65057	0.99664
3871.68626	0.99647
3870.72196	0.99566
3869.75765	0.99514
3868.79334	0.99559
3867.82904	0.99638
3866.86473	0.99658
3865.90043	0.99610
3864.93612	0.99569
3863.97182	0.99595
3863.00751	0.99629
3862.04321	0.99624
3861.07890	0.99623
3860.11460	0.99641
3859.15029	0.99641
3858.18599	0.99625
3857.22168	0.99619
3856.25737	0.99582
3855.29307	0.99425
3854.32876	0.99246
3853.36446	0.99237
3852.40015	0.99349
3851.43585	0.99462
3850.47154	0.99548
3849.50724	0.99578
3848.54293	0.99576
3847.57863	0.99590
3846.61432	0.99606
3845.65001	0.99588
3844.68571	0.99539
3843.72140	0.99508
3842.75710	0.99514
3841.79279	0.99507
3840.82849	0.99478
3839.86418	0.99461
3838.89988	0.99423
3837.93557	0.99374
3836.97127	0.99394
3836.00696	0.99442
3835.04266	0.99446
3834.07835	0.99452
3833.11404	0.99455
3832.14974	0.99425
3831.18543	0.99422
3830.22113	0.99463
3829.25682	0.99486
3828.29252	0.99472
3827.32821	0.99457
3826.36391	0.99459
3825.39960	0.99470
3824.43530	0.99471
3823.47099	0.99444
3822.50668	0.99374
3821.54238	0.99294
3820.57807	0.99280
3819.61377	0.99338
3818.64946	0.99385
3817.68516	0.99358
3816.72085	0.99271
3815.75655	0.99228
3814.79224	0.99274
3813.82794	0.99337
3812.86363	0.99367
3811.89932	0.99371
3810.93502	0.99361
3809.97071	0.99359
3809.00641	0.99348
3808.04210	0.99280
3807.07780	0.99202
3806.11349	0.99215
3805.14919	0.99275
3804.18488	0.99286
3803.22058	0.99237
3802.25627	0.99150
3801.29197	0.99099
3800.32766	0.99149
3799.36335	0.99221
3798.39905	0.99224
3797.43474	0.99171
3796.47044	0.99136
3795.50613	0.99156
3794.54183	0.99184
3793.57752	0.99177
3792.61322	0.99154
3791.64891	0.99142
3790.68461	0.99139
3789.72030	0.99143
3788.75599	0.99152
3787.79169	0.99147
3786.82738	0.99116
3785.86308	0.99077
3784.89877	0.99050
3783.93447	0.99040
3782.97016	0.99039
3782.00586	0.99031
3781.04155	0.99001
3780.07725	0.98959
3779.11294	0.98943
3778.14864	0.98962
3777.18433	0.98976
3776.22002	0.98962
3775.25572	0.98931
3774.29141	0.98906
3773.32711	0.98897
3772.36280	0.98885
3771.39850	0.98840
3770.43419	0.98777
3769.46989	0.98758
3768.50558	0.98791
3767.54128	0.98807
3766.57697	0.98772
3765.61266	0.98736
3764.64836	0.98734
3763.68405	0.98746
3762.71975	0.98746
3761.75544	0.98723
3760.79114	0.98671
3759.82683	0.98616
3758.86253	0.98600
3757.89822	0.98601
3756.93392	0.98581
3755.96961	0.98565
3755.00531	0.98562
3754.04100	0.98528
3753.07669	0.98440
3752.11239	0.98374
3751.14808	0.98366
3750.18378	0.98323
3749.21947	0.98281
3748.25517	0.98342
3747.29086	0.98410
3746.32656	0.98335
3745.36225	0.98129
3744.39795	0.98001
3743.43364	0.98098
3742.46933	0.98254
3741.50503	0.98307
3740.54072	0.98298
3739.57642	0.98274
3738.61211	0.98227
3737.64781	0.98149
3736.68350	0.98065
3735.71920	0.98019
3734.75489	0.98027
3733.79059	0.98040
3732.82628	0.98008
3731.86198	0.97975
3730.89767	0.97999
3729.93336	0.98036
3728.96906	0.98035
3728.00475	0.97990
3727.04045	0.97920
3726.07614	0.97874
3725.11184	0.97865
3724.14753	0.97854
3723.18323	0.97814
3722.21892	0.97769
3721.25462	0.97756
3720.29031	0.97754
3719.32600	0.97723
3718.36170	0.97684
3717.39739	0.97658
3716.43309	0.97612
3715.46878	0.97545
3714.50448	0.97492
3713.54017	0.97419
3712.57587	0.97305
3711.61156	0.97231
3710.64726	0.97215
3709.68295	0.97194
3708.71865	0.97172
3707.75434	0.97159
3706.79003	0.97122
3705.82573	0.97062
3704.86142	0.96998
3703.89712	0.96930
3702.93281	0.96843
3701.96851	0.96749
3701.00420	0.96683
3700.03990	0.96643
3699.07559	0.96587
3698.11129	0.96499
3697.14698	0.96393
3696.18267	0.96287
3695.21837	0.96181
3694.25406	0.96072
3693.28976	0.95951
3692.32545	0.95802
3691.36115	0.95646
3690.39684	0.95507
3689.43254	0.95340
3688.46823	0.95162
3687.50393	0.95058
3686.53962	0.94995
3685.57531	0.94900
3684.61101	0.94776
3683.64670	0.94648
3682.68240	0.94529
3681.71809	0.94417
3680.75379	0.94296
3679.78948	0.94163
3678.82518	0.94039
3677.86087	0.93921
3676.89657	0.93760
3675.93226	0.93574
3674.96796	0.93459
3674.00365	0.93437
3673.03934	0.93410
3672.07504	0.93281
3671.11073	0.93084
3670.14643	0.92933
3669.18212	0.92845
3668.21782	0.92772
3667.25351	0.92697
3666.28921	0.92602
3665.32490	0.92475
3664.36060	0.92327
3663.39629	0.92175
3662.43198	0.92021
3661.46768	0.91853
3660.50337	0.91678
3659.53907	0.91501
3658.57476	0.91316
3657.61046	0.91109
3656.64615	0.90887
3655.68185	0.90700
3654.71754	0.90548
3653.75324	0.90374
3652.78893	0.90160
3651.82463	0.89916
3650.86032	0.89662
3649.89601	0.89436
3648.93171	0.89252
3647.96740	0.89088
3647.00310	0.88932
3646.03879	0.88793
3645.07449	0.88655
3644.11018	0.88502
3643.14588	0.88343
3642.18157	0.88180
3641.21727	0.88021
3640.25296	0.87869
3639.28865	0.87708
3638.32435	0.87534
3637.36004	0.87367
3636.39574	0.87211
3635.43143	0.87050
3634.46713	0.86882
3633.50282	0.86732
3632.53852	0.86591
3631.57421	0.86405
3630.60991	0.86150
3629.64560	0.85878
3628.68130	0.85689
3627.71699	0.85593
3626.75268	0.85503
3625.78838	0.85364
3624.82407	0.85191
3623.85977	0.85005
3622.89546	0.84811
3621.93116	0.84604
3620.96685	0.84376
3620.00255	0.84142
3619.03824	0.83938
3618.07394	0.83761
3617.10963	0.83595
3616.14532	0.83422
3615.18102	0.83225
3614.21671	0.83008
3613.25241	0.82792
3612.28810	0.82589
3611.32380	0.82384
3610.35949	0.82149
3609.39519	0.81910
3608.43088	0.81704
3607.46658	0.81509
3606.50227	0.81308
3605.53797	0.81106
3604.57366	0.80889
3603.60935	0.80660
3602.64505	0.80431
3601.68074	0.80199
3600.71644	0.79962
3599.75213	0.79729
3598.78783	0.79493
3597.82352	0.79236
3596.85922	0.78953
3595.89491	0.78662
3594.93061	0.78393
3593.96630	0.78141
3593.00199	0.77884
3592.03769	0.77628
3591.07338	0.77370
3590.10908	0.77087
3589.14477	0.76783
3588.18047	0.76490
3587.21616	0.76233
3586.25186	0.76012
3585.28755	0.75804
3584.32325	0.75578
3583.35894	0.75325
3582.39464	0.75059
3581.43033	0.74794
3580.46602	0.74535
3579.50172	0.74277
3578.53741	0.74015
3577.57311	0.73750
3576.60880	0.73485
3575.64450	0.73209
3574.68019	0.72924
3573.71589	0.72648
3572.75158	0.72381
3571.78728	0.72104
3570.82297	0.71813
3569.85866	0.71504
3568.89436	0.71180
3567.93005	0.70863
3566.96575	0.70567
3566.00144	0.70279
3565.03714	0.69992
3564.07283	0.69701
3563.10853	0.69397
3562.14422	0.69075
3561.17992	0.68747
3560.21561	0.68426
3559.25130	0.68110
3558.28700	0.67793
3557.32269	0.67462
3556.35839	0.67109
3555.39408	0.66743
3554.42978	0.66374
3553.46547	0.66006
3552.50117	0.65637
3551.53686	0.65262
3550.57256	0.64880
3549.60825	0.64486
3548.64395	0.64077
3547.67964	0.63663
3546.71533	0.63250
3545.75103	0.62830
3544.78672	0.62400
3543.82242	0.61962
3542.85811	0.61517
3541.89381	0.61070
3540.92950	0.60629
3539.96520	0.60193
3539.00089	0.59749
3538.03659	0.59297
3537.07228	0.58847
3536.10797	0.58398
3535.14367	0.57948
3534.17936	0.57499
3533.21506	0.57046
3532.25075	0.56591
3531.28645	0.56150
3530.32214	0.55725
3529.35784	0.55304
3528.39353	0.54891
3527.42923	0.54487
3526.46492	0.54083
3525.50062	0.53691
3524.53631	0.53327
3523.57200	0.52983
3522.60770	0.52645
3521.64339	0.52312
3520.67909	0.51992
3519.71478	0.51684
3518.75048	0.51375
3517.78617	0.51077
3516.82187	0.50804
3515.85756	0.50554
3514.89326	0.50314
3513.92895	0.50076
3512.96464	0.49849
3512.00034	0.49644
3511.03603	0.49452
3510.07173	0.49266
3509.10742	0.49097
3508.14312	0.48949
3507.17881	0.48815
3506.21451	0.48691
3505.25020	0.48573
3504.28590	0.48463
3503.32159	0.48364
3502.35729	0.48275
3501.39298	0.48194
3500.42867	0.48135
3499.46437	0.48095
3498.50006	0.48049
3497.53576	0.48000
3496.57145	0.47971
3495.60715	0.47967
3494.64284	0.47967
3493.67854	0.47964
3492.71423	0.47970
3491.74993	0.47994
3490.78562	0.48021
3489.82131	0.48052
3488.85701	0.48094
3487.89270	0.48143
3486.92840	0.48190
3485.96409	0.48233
3484.99979	0.48280
3484.03548	0.48337
3483.07118	0.48406
3482.10687	0.48480
3481.14257	0.48554
3480.17826	0.48620
3479.21396	0.48679
3478.24965	0.48736
3477.28534	0.48799
3476.32104	0.48872
3475.35673	0.48947
3474.39243	0.49017
3473.42812	0.49083
3472.46382	0.49142
3471.49951	0.49201
3470.53521	0.49264
3469.57090	0.49324
3468.60660	0.49384
3467.64229	0.49447
3466.67798	0.49513
3465.71368	0.49573
3464.74937	0.49618
3463.78507	0.49657
3462.82076	0.49706
3461.85646	0.49761
3460.89215	0.49806
3459.92785	0.49836
3458.96354	0.49866
3457.99924	0.49906
3457.03493	0.49947
3456.07063	0.49980
3455.10632	0.50003
3454.14201	0.50030
3453.17771	0.50068
3452.21340	0.50107
3451.24910	0.50144
3450.28479	0.50182
3449.32049	0.50217
3448.35618	0.50242
3447.39188	0.50258
3446.42757	0.50274
3445.46327	0.50290
3444.49896	0.50308
3443.53465	0.50336
3442.57035	0.50366
3441.60604	0.50394
3440.64174	0.50418
3439.67743	0.50432
3438.71313	0.50447
3437.74882	0.50478
3436.78452	0.50515
3435.82021	0.50544
3434.85591	0.50571
3433.89160	0.50602
3432.92729	0.50633
3431.96299	0.50660
3430.99868	0.50688
3430.03438	0.50710
3429.07007	0.50715
3428.10577	0.50717
3427.14146	0.50736
3426.17716	0.50766
3425.21285	0.50800
3424.24855	0.50832
3423.28424	0.50856
3422.31994	0.50878
3421.35563	0.50901
3420.39132	0.50921
3419.42702	0.50946
3418.46271	0.50979
3417.49841	0.51009
3416.53410	0.51040
3415.56980	0.51077
3414.60549	0.51107
3413.64119	0.51126
3412.67688	0.51140
3411.71258	0.51161
3410.74827	0.51192
3409.78396	0.51225
3408.81966	0.51251
3407.85535	0.51271
3406.89105	0.51293
3405.92674	0.51321
3404.96244	0.51348
3403.99813	0.51373
3403.03383	0.51389
3402.06952	0.51406
3401.10522	0.51431
3400.14091	0.51453
3399.17661	0.51464
3398.21230	0.51477
3397.24799	0.51500
3396.28369	0.51523
3395.31938	0.51545
3394.35508	0.51566
3393.39077	0.51581
3392.42647	0.51595
3391.46216	0.51614
3390.49786	0.51638
3389.53355	0.51657
3388.56925	0.51668
3387.60494	0.51682
3386.64063	0.51704
3385.67633	0.51729
3384.71202	0.51753
3383.74772	0.51781
3382.78341	0.51815
3381.81911	0.51846
3380.85480	0.51863
3379.89050	0.51872
3378.92619	0.51883
3377.96189	0.51904
3376.99758	0.51931
3376.03328	0.51961
3375.06897	0.51995
3374.10466	0.52033
3373.14036	0.52067
3372.17605	0.52098
3371.21175	0.52130
3370.24744	0.52168
3369.28314	0.52209
3368.31883	0.52247
3367.35453	0.52280
3366.39022	0.52309
3365.42592	0.52338
3364.46161	0.52372
3363.49730	0.52408
3362.53300	0.52444
3361.56869	0.52487
3360.60439	0.52534
3359.64008	0.52579
3358.67578	0.52622
3357.71147	0.52670
3356.74717	0.52715
3355.78286	0.52753
3354.81856	0.52789
3353.85425	0.52826
3352.88995	0.52867
3351.92564	0.52911
3350.96133	0.52953
3349.99703	0.52993
3349.03272	0.53041
3348.06842	0.53093
3347.10411	0.53140
3346.13981	0.53185
3345.17550	0.53235
3344.21120	0.53291
3343.24689	0.53345
3342.28259	0.53405
3341.31828	0.53467
3340.35397	0.53517
3339.38967	0.53554
3338.42536	0.53596
3337.46106	0.53659
3336.49675	0.53733
3335.53245	0.53797
3334.56814	0.53844
3333.60384	0.53892
3332.63953	0.53959
3331.67523	0.54035
3330.71092	0.54104
3329.74661	0.54162
3328.78231	0.54212
3327.81800	0.54258
3326.85370	0.54317
3325.88939	0.54388
3324.92509	0.54459
3323.96078	0.54525
3322.99648	0.54585
3322.03217	0.54642
3321.06787	0.54707
3320.10356	0.54775
3319.13926	0.54836
3318.17495	0.54887
3317.21064	0.54937
3316.24634	0.54996
3315.28203	0.55062
3314.31773	0.55131
3313.35342	0.55200
3312.38912	0.55272
3311.42481	0.55348
3310.46051	0.55426
3309.49620	0.55500
3308.53190	0.55576
3307.56759	0.55660
3306.60328	0.55745
3305.63898	0.55824
3304.67467	0.55896
3303.71037	0.55967
3302.74606	0.56046
3301.78176	0.56128
3300.81745	0.56205
3299.85315	0.56273
3298.88884	0.56344
3297.92454	0.56431
3296.96023	0.56525
3295.99593	0.56608
3295.03162	0.56679
3294.06731	0.56751
3293.10301	0.56830
3292.13870	0.56915
3291.17440	0.57002
3290.21009	0.57087
3289.24579	0.57170
3288.28148	0.57246
3287.31718	0.57320
3286.35287	0.57406
3285.38857	0.57504
3284.42426	0.57599
3283.45995	0.57683
3282.49565	0.57764
3281.53134	0.57852
3280.56704	0.57955
3279.60273	0.58067
3278.63843	0.58175
3277.67412	0.58274
3276.70982	0.58371
3275.74551	0.58469
3274.78121	0.58564
3273.81690	0.58658
3272.85260	0.58759
3271.88829	0.58869
3270.92398	0.58984
3269.95968	0.59098
3268.99537	0.59207
3268.03107	0.59321
3267.06676	0.59447
3266.10246	0.59569
3265.13815	0.59676
3264.17385	0.59780
3263.20954	0.59895
3262.24524	0.60021
3261.28093	0.60151
3260.31662	0.60280
3259.35232	0.60414
3258.38801	0.60550
3257.42371	0.60679
3256.45940	0.60806
3255.49510	0.60941
3254.53079	0.61082
3253.56649	0.61222
3252.60218	0.61366
3251.63788	0.61516
3250.67357	0.61664
3249.70927	0.61800
3248.74496	0.61934
3247.78065	0.62078
3246.81635	0.62229
3245.85204	0.62379
3244.88774	0.62527
3243.92343	0.62677
3242.95913	0.62832
3241.99482	0.62988
3241.03052	0.63144
3240.06621	0.63303
3239.10191	0.63463
3238.13760	0.63620
3237.17329	0.63775
3236.20899	0.63932
3235.24468	0.64097
3234.28038	0.64268
3233.31607	0.64439
3232.35177	0.64600
3231.38746	0.64756
3230.42316	0.64916
3229.45885	0.65085
3228.49455	0.65262
3227.53024	0.65435
3226.56594	0.65601
3225.60163	0.65770
3224.63732	0.65943
3223.67302	0.66115
3222.70871	0.66281
3221.74441	0.66447
3220.78010	0.66623
3219.81580	0.66809
3218.85149	0.66994
3217.88719	0.67176
3216.92288	0.67353
3215.95858	0.67528
3214.99427	0.67702
3214.02996	0.67879
3213.06566	0.68058
3212.10135	0.68232
3211.13705	0.68404
3210.17274	0.68579
3209.20844	0.68750
3208.24413	0.68915
3207.27983	0.69080
3206.31552	0.69253
3205.35122	0.69438
3204.38691	0.69623
3203.42260	0.69790
3202.45830	0.69945
3201.49399	0.70108
3200.52969	0.70284
3199.56538	0.70459
3198.60108	0.70620
3197.63677	0.70776
3196.67247	0.70930
3195.70816	0.71076
3194.74386	0.71218
3193.77955	0.71359
3192.81525	0.71497
3191.85094	0.71633
3190.88663	0.71768
3189.92233	0.71898
3188.95802	0.72020
3187.99372	0.72140
3187.02941	0.72259
3186.06511	0.72371
3185.10080	0.72472
3184.13650	0.72565
3183.17219	0.72656
3182.20789	0.72748
3181.24358	0.72838
3180.27927	0.72922
3179.31497	0.72992
3178.35066	0.73046
3177.38636	0.73096
3176.42205	0.73141
3175.45775	0.73175
3174.49344	0.73202
3173.52914	0.73228
3172.56483	0.73248
3171.60053	0.73245
3170.63622	0.73220
3169.67192	0.73182
3168.70761	0.73141
3167.74330	0.73094
3166.77900	0.73025
3165.81469	0.72928
3164.85039	0.72820
3163.88608	0.72713
3162.92178	0.72599
3161.95747	0.72477
3160.99317	0.72353
3160.02886	0.72232
3159.06456	0.72110
3158.10025	0.71994
3157.13594	0.71900
3156.17164	0.71835
3155.20733	0.71799
3154.24303	0.71795
3153.27872	0.71834
3152.31442	0.71914
3151.35011	0.72025
3150.38581	0.72172
3149.42150	0.72373
3148.45720	0.72630
3147.49289	0.72925
3146.52859	0.73248
3145.56428	0.73595
3144.59997	0.73968
3143.63567	0.74366
3142.67136	0.74774
3141.70706	0.75180
3140.74275	0.75585
3139.77845	0.75986
3138.81414	0.76377
3137.84984	0.76759
3136.88553	0.77124
3135.92123	0.77460
3134.95692	0.77771
3133.99261	0.78064
3133.02831	0.78336
3132.06400	0.78580
3131.09970	0.78802
3130.13539	0.79006
3129.17109	0.79186
3128.20678	0.79344
3127.24248	0.79476
3126.27817	0.79573
3125.31387	0.79639
3124.34956	0.79692
3123.38526	0.79732
3122.42095	0.79751
3121.45664	0.79743
3120.49234	0.79706
3119.52803	0.79649
3118.56373	0.79584
3117.59942	0.79511
3116.63512	0.79428
3115.67081	0.79332
3114.70651	0.79221
3113.74220	0.79104
3112.77790	0.78991
3111.81359	0.78889
3110.84928	0.78802
3109.88498	0.78723
3108.92067	0.78650
3107.95637	0.78592
3106.99206	0.78564
3106.02776	0.78576
3105.06345	0.78622
3104.09915	0.78692
3103.13484	0.78792
3102.17054	0.78923
3101.20623	0.79083
3100.24193	0.79273
3099.27762	0.79491
3098.31331	0.79729
3097.34901	0.79981
3096.38470	0.80246
3095.42040	0.80522
3094.45609	0.80801
3093.49179	0.81075
3092.52748	0.81345
3091.56318	0.81607
3090.59887	0.81854
3089.63457	0.82078
3088.67026	0.82289
3087.70595	0.82488
3086.74165	0.82675
3085.77734	0.82849
3084.81304	0.83010
3083.84873	0.83157
3082.88443	0.83288
3081.92012	0.83400
3080.95582	0.83499
3079.99151	0.83588
3079.02721	0.83666
3078.06290	0.83733
3077.09859	0.83790
3076.13429	0.83836
3075.16998	0.83879
3074.20568	0.83925
3073.24137	0.83966
3072.27707	0.83993
3071.31276	0.84012
3070.34846	0.84026
3069.38415	0.84035
3068.41985	0.84034
3067.45554	0.84025
3066.49124	0.84013
3065.52693	0.84002
3064.56262	0.83988
3063.59832	0.83970
3062.63401	0.83951
3061.66971	0.83926
3060.70540	0.83889
3059.74110	0.83841
3058.77679	0.83792
3057.81249	0.83748
3056.84818	0.83701
3055.88388	0.83644
3054.91957	0.83570
3053.95526	0.83486
3052.99096	0.83408
3052.02665	0.83333
3051.06235	0.83247
3050.09804	0.83151
3049.13374	0.83045
3048.16943	0.82927
3047.20513	0.82803
3046.24082	0.82676
3045.27652	0.82541
3044.31221	0.82393
3043.34791	0.82231
3042.38360	0.82053
3041.41929	0.81865
3040.45499	0.81671
3039.49068	0.81470
3038.52638	0.81255
3037.56207	0.81021
3036.59777	0.80763
3035.63346	0.80488
3034.66916	0.80203
3033.70485	0.79901
3032.74055	0.79576
3031.77624	0.79224
3030.81193	0.78843
3029.84763	0.78439
3028.88332	0.78018
3027.91902	0.77570
3026.95471	0.77092
3025.99041	0.76582
3025.02610	0.76034
3024.06180	0.75448
3023.09749	0.74828
3022.13319	0.74175
3021.16888	0.73480
3020.20458	0.72739
3019.24027	0.71957
3018.27596	0.71132
3017.31166	0.70264
3016.34735	0.69357
3015.38305	0.68414
3014.41874	0.67426
3013.45444	0.66389
3012.49013	0.65305
3011.52583	0.64181
3010.56152	0.63025
3009.59722	0.61831
3008.63291	0.60592
3007.66860	0.59312
3006.70430	0.57994
3005.73999	0.56642
3004.77569	0.55256
3003.81138	0.53833
3002.84708	0.52372
3001.88277	0.50880
3000.91847	0.49363
2999.95416	0.47824
2998.98986	0.46268
2998.02555	0.44700
2997.06125	0.43119
2996.09694	0.41522
2995.13263	0.39908
2994.16833	0.38275
2993.20402	0.36636
2992.23972	0.35003
2991.27541	0.33377
2990.31111	0.31758
2989.34680	0.30154
2988.38250	0.28582
2987.41819	0.27052
2986.45389	0.25576
2985.48958	0.24170
2984.52527	0.22847
2983.56097	0.21614
2982.59666	0.20470
2981.63236	0.19427
2980.66805	0.18496
2979.70375	0.17685
2978.73944	0.16990
2977.77514	0.16399
2976.81083	0.15911
2975.84653	0.15531
2974.88222	0.15244
2973.91792	0.15027
2972.95361	0.14866
2971.98930	0.14751
2971.02500	0.14662
2970.06069	0.14594
2969.09639	0.14545
2968.13208	0.14508
2967.16778	0.14480
2966.20347	0.14472
2965.23917	0.14501
2964.27486	0.14583
2963.31056	0.14733
2962.34625	0.14959
2961.38194	0.15261
2960.41764	0.15631
2959.45333	0.16048
2958.48903	0.16476
2957.52472	0.16883
2956.56042	0.17250
2955.59611	0.17568
2954.63181	0.17843
2953.66750	0.18082
2952.70320	0.18291
2951.73889	0.18477
2950.77458	0.18655
2949.81028	0.18819
2948.84597	0.18954
2947.88167	0.19045
2946.91736	0.19076
2945.95306	0.19033
2944.98875	0.18923
2944.02445	0.18757
2943.06014	0.18533
2942.09584	0.18257
2941.13153	0.17950
2940.16723	0.17636
2939.20292	0.17324
2938.23861	0.17018
2937.27431	0.16723
2936.31000	0.16455
2935.34570	0.16220
2934.38139	0.16012
2933.41709	0.15826
2932.45278	0.15668
2931.48848	0.15546
2930.52417	0.15468
2929.55987	0.15449
2928.59556	0.15500
2927.63125	0.15621
2926.66695	0.15801
2925.70264	0.16042
2924.73834	0.16339
2923.77403	0.16678
2922.80973	0.17046
2921.84542	0.17444
2920.88112	0.17872
2919.91681	0.18332
2918.95251	0.18827
2917.98820	0.19356
2917.02390	0.19923
2916.05959	0.20538
2915.09528	0.21208
2914.13098	0.21933
2913.16667	0.22702
2912.20237	0.23503
2911.23806	0.24321
2910.27376	0.25150
2909.30945	0.25989
2908.34515	0.26827
2907.38084	0.27654
2906.41654	0.28461
2905.45223	0.29238
2904.48792	0.29979
2903.52362	0.30682
2902.55931	0.31347
2901.59501	0.31972
2900.63070	0.32554
2899.66640	0.33082
2898.70209	0.33550
2897.73779	0.33951
2896.77348	0.34287
2895.80918	0.34565
2894.84487	0.34784
2893.88057	0.34924
2892.91626	0.34979
2891.95195	0.34954
2890.98765	0.34843
2890.02334	0.34631
2889.05904	0.34312
2888.09473	0.33898
2887.13043	0.33401
2886.16612	0.32838
2885.20182	0.32229
2884.23751	0.31605
2883.27321	0.31012
2882.30890	0.30505
2881.34459	0.30138
2880.38029	0.29958
2879.41598	0.30007
2878.45168	0.30320
2877.48737	0.30911
2876.52307	0.31772
2875.55876	0.32885
2874.59446	0.34222
2873.63015	0.35744
2872.66585	0.37419
2871.70154	0.39213
2870.73724	0.41081
2869.77293	0.42965
2868.80862	0.44800
2867.84432	0.46515
2866.88001	0.48060
2865.91571	0.49406
2864.95140	0.50532
2863.98710	0.51437
2863.02279	0.52130
2862.05849	0.52621
2861.09418	0.52939
2860.12988	0.53121
2859.16557	0.53202
2858.20126	0.53212
2857.23696	0.53194
2856.27265	0.53203
2855.30835	0.53300
2854.34404	0.53533
2853.37974	0.53924
2852.41543	0.54487
2851.45113	0.55238
2850.48682	0.56175
2849.52252	0.57283
2848.55821	0.58539
2847.59391	0.59901
2846.62960	0.61313
2845.66529	0.62721
2844.70099	0.64079
2843.73668	0.65361
2842.77238	0.66545
2841.80807	0.67619
2840.84377	0.68582
2839.87946	0.69437
2838.91516	0.70188
2837.95085	0.70847
2836.98655	0.71436
2836.02224	0.71967
2835.05793	0.72448
2834.09363	0.72884
2833.12932	0.73283
2832.16502	0.73657
2831.20071	0.74009
2830.23641	0.74346
2829.27210	0.74675
2828.30780	0.74997
2827.34349	0.75307
2826.37919	0.75606
2825.41488	0.75895
2824.45057	0.76184
2823.48627	0.76487
2822.52196	0.76817
2821.55766	0.77186
2820.59335	0.77604
2819.62905	0.78083
2818.66474	0.78631
2817.70044	0.79253
2816.73613	0.79956
2815.77183	0.80735
2814.80752	0.81576
2813.84322	0.82468
2812.87891	0.83404
2811.91460	0.84369
2810.95030	0.85340
2809.98599	0.86304
2809.02169	0.87250
2808.05738	0.88160
2807.09308	0.89014
2806.12877	0.89797
2805.16447	0.90508
2804.20016	0.91151
2803.23586	0.91734
2802.27155	0.92264
2801.30724	0.92733
2800.34294	0.93140
2799.37863	0.93497
2798.41433	0.93815
2797.45002	0.94097
2796.48572	0.94343
2795.52141	0.94549
2794.55711	0.94723
2793.59280	0.94872
2792.62850	0.95009
2791.66419	0.95137
2790.69989	0.95250
2789.73558	0.95344
2788.77127	0.95418
2787.80697	0.95479
2786.84266	0.95531
2785.87836	0.95578
2784.91405	0.95623
2783.94975	0.95665
2782.98544	0.95697
2782.02114	0.95717
2781.05683	0.95734
2780.09253	0.95754
2779.12822	0.95775
2778.16391	0.95799
2777.19961	0.95823
2776.23530	0.95840
2775.27100	0.95845
2774.30669	0.95851
2773.34239	0.95867
2772.37808	0.95883
2771.41378	0.95896
2770.44947	0.95900
2769.48517	0.95891
2768.52086	0.95874
2767.55656	0.95866
2766.59225	0.95867
2765.62794	0.95866
2764.66364	0.95855
2763.69933	0.95832
2762.73503	0.95801
2761.77072	0.95768
2760.80642	0.95739
2759.84211	0.95707
2758.87781	0.95662
2757.91350	0.95602
2756.94920	0.95534
2755.98489	0.95466
2755.02058	0.95400
2754.05628	0.95338
2753.09197	0.95280
2752.12767	0.95214
2751.16336	0.95126
2750.19906	0.95025
2749.23475	0.94934
2748.27045	0.94859
2747.30614	0.94786
2746.34184	0.94701
2745.37753	0.94607
2744.41323	0.94515
2743.44892	0.94429
2742.48461	0.94341
2741.52031	0.94253
2740.55600	0.94178
2739.59170	0.94119
2738.62739	0.94066
2737.66309	0.94019
2736.69878	0.93987
2735.73448	0.93978
2734.77017	0.93987
2733.80587	0.94008
2732.84156	0.94033
2731.87725	0.94063
2730.91295	0.94105
2729.94864	0.94164
2728.98434	0.94237
2728.02003	0.94315
2727.05573	0.94394
2726.09142	0.94480
2725.12712	0.94575
2724.16281	0.94680
2723.19851	0.94789
2722.23420	0.94897
2721.26990	0.94996
2720.30559	0.95083
2719.34128	0.95169
2718.37698	0.95262
2717.41267	0.95363
2716.44837	0.95466
2715.48406	0.95567
2714.51976	0.95664
2713.55545	0.95754
2712.59115	0.95840
2711.62684	0.95932
2710.66254	0.96037
2709.69823	0.96145
2708.73392	0.96239
2707.76962	0.96320
2706.80531	0.96404
2705.84101	0.96502
2704.87670	0.96605
2703.91240	0.96704
2702.94809	0.96795
2701.98379	0.96875
2701.01948	0.96947
2700.05518	0.97015
2699.09087	0.97083
2698.12656	0.97153
2697.16226	0.97220
2696.19795	0.97270
2695.23365	0.97304
2694.26934	0.97332
2693.30504	0.97357
2692.34073	0.97382
2691.37643	0.97406
2690.41212	0.97427
2689.44782	0.97437
2688.48351	0.97437
2687.51921	0.97441
2686.55490	0.97458
2685.59059	0.97479
2684.62629	0.97494
2683.66198	0.97499
2682.69768	0.97491
2681.73337	0.97478
2680.76907	0.97470
2679.80476	0.97473
2678.84046	0.97481
2677.87615	0.97481
2676.91185	0.97473
2675.94754	0.97466
2674.98323	0.97466
2674.01893	0.97470
2673.05462	0.97474
2672.09032	0.97475
2671.12601	0.97474
2670.16171	0.97475
2669.19740	0.97479
2668.23310	0.97485
2667.26879	0.97494
2666.30449	0.97506
2665.34018	0.97512
2664.37588	0.97510
2663.41157	0.97507
2662.44726	0.97510
2661.48296	0.97518
2660.51865	0.97524
2659.55435	0.97522
2658.59004	0.97517
2657.62574	0.97505
2656.66143	0.97485
2655.69713	0.97465
2654.73282	0.97452
2653.76852	0.97438
2652.80421	0.97411
2651.83990	0.97378
2650.87560	0.97350
2649.91129	0.97324
2648.94699	0.97295
2647.98268	0.97264
2647.01838	0.97238
2646.05407	0.97220
2645.08977	0.97203
2644.12546	0.97184
2643.16116	0.97169
2642.19685	0.97160
2641.23255	0.97156
2640.26824	0.97152
2639.30393	0.97145
2638.33963	0.97140
2637.37532	0.97146
2636.41102	0.97156
2635.44671	0.97160
2634.48241	0.97161
2633.51810	0.97159
2632.55380	0.97151
2631.58949	0.97147
2630.62519	0.97155
2629.66088	0.97171
2628.69657	0.97182
2627.73227	0.97187
2626.76796	0.97193
2625.80366	0.97203
2624.83935	0.97216
2623.87505	0.97231
2622.91074	0.97247
2621.94644	0.97258
2620.98213	0.97257
2620.01783	0.97252
2619.05352	0.97257
2618.08922	0.97270
2617.12491	0.97280
2616.16060	0.97286
2615.19630	0.97287
2614.23199	0.97285
2613.26769	0.97284
2612.30338	0.97295
2611.33908	0.97314
2610.37477	0.97328
2609.41047	0.97334
2608.44616	0.97338
2607.48186	0.97347
2606.51755	0.97366
2605.55324	0.97396
2604.58894	0.97431
2603.62463	0.97460
2602.66033	0.97483
2601.69602	0.97505
2600.73172	0.97531
2599.76741	0.97564
2598.80311	0.97603
2597.83880	0.97644
2596.87450	0.97677
2595.91019	0.97698
2594.94589	0.97718
2593.98158	0.97749
2593.01727	0.97796
2592.05297	0.97849
2591.08866	0.97898
2590.12436	0.97943
2589.16005	0.97989
2588.19575	0.98041
2587.23144	0.98101
2586.26714	0.98166
2585.30283	0.98224
2584.33853	0.98271
2583.37422	0.98311
2582.40991	0.98352
2581.44561	0.98397
2580.48130	0.98444
2579.51700	0.98493
2578.55269	0.98536
2577.58839	0.98567
2576.62408	0.98593
2575.65978	0.98623
2574.69547	0.98656
2573.73117	0.98690
2572.76686	0.98725
2571.80255	0.98751
2570.83825	0.98760
2569.87394	0.98765
2568.90964	0.98781
2567.94533	0.98807
2566.98103	0.98826
2566.01672	0.98830
2565.05242	0.98828
2564.08811	0.98830
2563.12381	0.98843
2562.15950	0.98862
2561.19520	0.98878
2560.23089	0.98884
2559.26658	0.98888
2558.30228	0.98892
2557.33797	0.98898
2556.37367	0.98909
2555.40936	0.98930
2554.44506	0.98953
2553.48075	0.98966
2552.51645	0.98970
2551.55214	0.98969
2550.58784	0.98973
2549.62353	0.98990
2548.65922	0.99015
2547.69492	0.99040
2546.73061	0.99051
2545.76631	0.99050
2544.80200	0.99050
2543.83770	0.99061
2542.87339	0.99081
2541.90909	0.99096
2540.94478	0.99096
2539.98048	0.99084
2539.01617	0.99072
2538.05187	0.99068
2537.08756	0.99069
2536.12325	0.99069
2535.15895	0.99064
2534.19464	0.99052
2533.23034	0.99032
2532.26603	0.99014
2531.30173	0.99006
2530.33742	0.99004
2529.37312	0.98998
2528.40881	0.98984
2527.44451	0.98967
2526.48020	0.98950
2525.51589	0.98938
2524.55159	0.98936
2523.58728	0.98942
2522.62298	0.98942
2521.65867	0.98933
2520.69437	0.98924
2519.73006	0.98920
2518.76576	0.98925
2517.80145	0.98937
2516.83715	0.98950
2515.87284	0.98959
2514.90854	0.98959
2513.94423	0.98957
2512.97992	0.98961
2512.01562	0.98973
2511.05131	0.98987
2510.08701	0.98990
2509.12270	0.98982
2508.15840	0.98976
2507.19409	0.98982
2506.22979	0.98996
2505.26548	0.99014
2504.30118	0.99026
2503.33687	0.99024
2502.37256	0.99019
2501.40826	0.99019
2500.44395	0.99023
2499.47965	0.99033
2498.51534	0.99045
2497.55104	0.99048
2496.58673	0.99040
2495.62243	0.99029
2494.65812	0.99023
2493.69382	0.99025
2492.72951	0.99031
2491.76521	0.99035
2490.80090	0.99032
2489.83659	0.99021
2488.87229	0.99006
2487.90798	0.98999
2486.94368	0.99002
2485.97937	0.99005
2485.01507	0.99000
2484.05076	0.98989
2483.08646	0.98979
2482.12215	0.98974
2481.15785	0.98973
2480.19354	0.98974
2479.22923	0.98974
2478.26493	0.98969
2477.30062	0.98958
2476.33632	0.98947
2475.37201	0.98941
2474.40771	0.98938
2473.44340	0.98935
2472.47910	0.98931
2471.51479	0.98924
2470.55049	0.98913
2469.58618	0.98898
2468.62188	0.98886
2467.65757	0.98885
2466.69326	0.98883
2465.72896	0.98871
2464.76465	0.98850
2463.80035	0.98827
2462.83604	0.98815
2461.87174	0.98812
2460.90743	0.98802
2459.94313	0.98780
2458.97882	0.98756
2458.01452	0.98738
2457.05021	0.98727
2456.08590	0.98723
2455.12160	0.98721
2454.15729	0.98710
2453.19299	0.98691
2452.22868	0.98671
2451.26438	0.98654
2450.30007	0.98638
2449.33577	0.98622
2448.37146	0.98612
2447.40716	0.98603
2446.44285	0.98584
2445.47854	0.98561
2444.51424	0.98543
2443.54993	0.98535
2442.58563	0.98536
2441.62132	0.98538
2440.65702	0.98536
2439.69271	0.98530
2438.72841	0.98528
2437.76410	0.98533
2436.79980	0.98544
2435.83549	0.98557
2434.87119	0.98567
2433.90688	0.98572
2432.94257	0.98573
2431.97827	0.98575
2431.01396	0.98584
2430.04966	0.98595
2429.08535	0.98597
2428.12105	0.98588
2427.15674	0.98579
2426.19244	0.98590
2425.22813	0.98626
2424.26383	0.98673
2423.29952	0.98718
2422.33521	0.98754
2421.37091	0.98775
2420.40660	0.98787
2419.44230	0.98801
2418.47799	0.98825
2417.51369	0.98849
2416.54938	0.98861
2415.58508	0.98862
2414.62077	0.98862
2413.65647	0.98868
2412.69216	0.98881
2411.72786	0.98901
2410.76355	0.98919
2409.79924	0.98932
2408.83494	0.98938
2407.87063	0.98939
2406.90633	0.98943
2405.94202	0.98961
2404.97772	0.98989
2404.01341	0.99015
2403.04911	0.99030
2402.08480	0.99035
2401.12050	0.99038
2400.15619	0.99047
2399.19188	0.99064
2398.22758	0.99078
2397.26327	0.99082
2396.29897	0.99081
2395.33466	0.99082
2394.37036	0.99086
2393.40605	0.99094
2392.44175	0.99106
2391.47744	0.99115
2390.51314	0.99112
2389.54883	0.99102
2388.58453	0.99097
2387.62022	0.99106
2386.65591	0.99123
2385.69161	0.99135
2384.72730	0.99133
2383.76300	0.99125
2382.79869	0.99122
2381.83439	0.99129
2380.87008	0.99141
2379.90578	0.99155
2378.94147	0.99165
2377.97717	0.99164
2377.01286	0.99151
2376.04855	0.99141
2375.08425	0.99144
2374.11994	0.99153
2373.15564	0.99159
2372.19133	0.99151
2371.22703	0.99128
2370.26272	0.99107
2369.29842	0.99101
2368.33411	0.99110
2367.36981	0.99122
2366.40550	0.99122
2365.44120	0.99104
2364.47689	0.99080
2363.51258	0.99066
2362.54828	0.99069
2361.58397	0.99079
2360.61967	0.99081
2359.65536	0.99065
2358.69106	0.99037
2357.72675	0.99020
2356.76245	0.99024
2355.79814	0.99037
2354.83384	0.99045
2353.86953	0.99040
2352.90522	0.99024
2351.94092	0.99007
2350.97661	0.99002
2350.01231	0.99010
2349.04800	0.99021
2348.08370	0.99020
2347.11939	0.99006
2346.15509	0.98986
2345.19078	0.98971
2344.22648	0.98969
2343.26217	0.98976
2342.29786	0.98976
2341.33356	0.98963
2340.36925	0.98939
2339.40495	0.98917
2338.44064	0.98905
2337.47634	0.98902
2336.51203	0.98908
2335.54773	0.98919
2334.58342	0.98929
2333.61912	0.98936
2332.65481	0.98945
2331.69051	0.98961
2330.72620	0.98979
2329.76189	0.98987
2328.79759	0.98983
2327.83328	0.98971
2326.86898	0.98961
2325.90467	0.98961
2324.94037	0.98968
2323.97606	0.98977
2323.01176	0.98973
2322.04745	0.98955
2321.08315	0.98936
2320.11884	0.98929
2319.15453	0.98936
2318.19023	0.98949
2317.22592	0.98953
2316.26162	0.98941
2315.29731	0.98922
2314.33301	0.98906
2313.36870	0.98902
2312.40440	0.98909
2311.44009	0.98916
2310.47579	0.98910
2309.51148	0.98889
2308.54718	0.98867
2307.58287	0.98862
2306.61856	0.98873
2305.65426	0.98884
2304.68995	0.98883
2303.72565	0.98867
2302.76134	0.98846
2301.79704	0.98831
2300.83273	0.98830
2299.86843	0.98837
2298.90412	0.98842
2297.93982	0.98832
2296.97551	0.98805
2296.01120	0.98776
2295.04690	0.98761
2294.08259	0.98761
2293.11829	0.98763
2292.15398	0.98752
2291.18968	0.98726
2290.22537	0.98699
2289.26107	0.98687
2288.29676	0.98690
2287.33246	0.98699
2286.36815	0.98700
2285.40385	0.98689
2284.43954	0.98672
2283.47523	0.98661
2282.51093	0.98667
2281.54662	0.98685
2280.58232	0.98698
2279.61801	0.98697
2278.65371	0.98688
2277.68940	0.98681
2276.72510	0.98685
2275.76079	0.98704
2274.79649	0.98728
2273.83218	0.98747
2272.86787	0.98758
2271.90357	0.98765
2270.93926	0.98779
2269.97496	0.98807
2269.01065	0.98843
2268.04635	0.98877
2267.08204	0.98900
2266.11774	0.98912
2265.15343	0.98920
2264.18913	0.98934
2263.22482	0.98962
2262.26052	0.98995
2261.29621	0.99015
2260.33190	0.99019
2259.36760	0.99017
2258.40329	0.99017
2257.43899	0.99029
2256.47468	0.99050
2255.51038	0.99066
2254.54607	0.99069
2253.58177	0.99061
2252.61746	0.99053
2251.65316	0.99052
2250.68885	0.99059
2249.72454	0.99069
2248.76024	0.99072
2247.79593	0.99068
2246.83163	0.99057
2245.86732	0.99047
2244.90302	0.99050
2243.93871	0.99061
2242.97441	0.99067
2242.01010	0.99065
2241.04580	0.99050
2240.08149	0.99031
2239.11719	0.99024
2238.15288	0.99029
2237.18857	0.99038
2236.22427	0.99043
2235.25996	0.99042
2234.29566	0.99038
2233.33135	0.99036
2232.36705	0.99040
2231.40274	0.99050
2230.43844	0.99059
2229.47413	0.99057
2228.50983	0.99044
2227.54552	0.99029
2226.58121	0.99023
2225.61691	0.99028
2224.65260	0.99038
2223.68830	0.99044
2222.72399	0.99037
2221.75969	0.99023
2220.79538	0.99014
2219.83108	0.99015
2218.86677	0.99020
2217.90247	0.99019
2216.93816	0.99007
2215.97385	0.98987
2215.00955	0.98967
2214.04524	0.98961
2213.08094	0.98969
2212.11663	0.98978
2211.15233	0.98975
2210.18802	0.98957
2209.22372	0.98931
2208.25941	0.98912
2207.29511	0.98911
2206.33080	0.98925
2205.36650	0.98935
2204.40219	0.98931
2203.43788	0.98917
2202.47358	0.98903
2201.50927	0.98899
2200.54497	0.98908
2199.58066	0.98919
2198.61636	0.98916
2197.65205	0.98895
2196.68775	0.98869
2195.72344	0.98855
2194.75914	0.98855
2193.79483	0.98861
2192.83052	0.98861
2191.86622	0.98845
2190.90191	0.98820
2189.93761	0.98804
2188.97330	0.98803
2188.00900	0.98813
2187.04469	0.98822
2186.08039	0.98815
2185.11608	0.98793
2184.15178	0.98775
2183.18747	0.98773
2182.22317	0.98780
2181.25886	0.98787
2180.29455	0.98781
2179.33025	0.98760
2178.36594	0.98735
2177.40164	0.98719
2176.43733	0.98712
2175.47303	0.98713
2174.50872	0.98713
2173.54442	0.98708
2172.58011	0.98692
2171.61581	0.98667
2170.65150	0.98644
2169.68719	0.98640
2168.72289	0.98652
2167.75858	0.98654
2166.79428	0.98634
2165.82997	0.98609
2164.86567	0.98597
2163.90136	0.98600
2162.93706	0.98604
2161.97275	0.98600
2161.00845	0.98582
2160.04414	0.98556
2159.07984	0.98536
2158.11553	0.98528
2157.15122	0.98530
2156.18692	0.98530
2155.22261	0.98518
2154.25831	0.98493
2153.29400	0.98463
2152.32970	0.98442
2151.36539	0.98439
2150.40109	0.98441
2149.43678	0.98429
2148.47248	0.98399
2147.50817	0.98359
2146.54386	0.98320
2145.57956	0.98298
2144.61525	0.98288
2143.65095	0.98268
2142.68664	0.98230
2141.72234	0.98182
2140.75803	0.98131
2139.79373	0.98077
2138.82942	0.98025
2137.86512	0.97974
2136.90081	0.97909
2135.93651	0.97819
2134.97220	0.97710
2134.00789	0.97598
2133.04359	0.97492
2132.07928	0.97381
2131.11498	0.97243
2130.15067	0.97071
2129.18637	0.96871
2128.22206	0.96655
2127.25776	0.96438
2126.29345	0.96224
2125.32915	0.96007
2124.36484	0.95775
2123.40053	0.95527
2122.43623	0.95283
2121.47192	0.95073
2120.50762	0.94912
2119.54331	0.94798
2118.57901	0.94707
2117.61470	0.94617
2116.65040	0.94520
2115.68609	0.94420
2114.72179	0.94316
2113.75748	0.94197
2112.79318	0.94036
2111.82887	0.93808
2110.86456	0.93517
2109.90026	0.93192
2108.93595	0.92870
2107.97165	0.92590
2107.00734	0.92385
2106.04304	0.92279
2105.07873	0.92304
2104.11443	0.92500
2103.15012	0.92885
2102.18582	0.93432
2101.22151	0.94080
2100.25720	0.94752
2099.29290	0.95379
2098.32859	0.95921
2097.36429	0.96374
2096.39998	0.96756
2095.43568	0.97079
2094.47137	0.97336
2093.50707	0.97526
2092.54276	0.97661
2091.57846	0.97761
2090.61415	0.97845
2089.64984	0.97931
2088.68554	0.98018
2087.72123	0.98086
2086.75693	0.98122
2085.79262	0.98133
2084.82832	0.98138
2083.86401	0.98159
2082.89971	0.98198
2081.93540	0.98236
2080.97110	0.98250
2080.00679	0.98240
2079.04249	0.98229
2078.07818	0.98236
2077.11387	0.98261
2076.14957	0.98292
2075.18526	0.98309
2074.22096	0.98301
2073.25665	0.98277
2072.29235	0.98259
[truncated: 1,734 more rows]
