# Supplementary material for: From Pseudocyclic to Macrocyclic Ionophores: Strategies toward the Synthesis of Cyclic Monensin Derivatives
Source: J Org Chem. 2025 Jan 10;90(3):1344–53. doi: 10.1021/acs.joc.4c02715 (PMC11773414; doi:10.1021/acs.joc.4c02715)
Supplement: Supplementary file 2 — jo4c02715_si_002.zip [file jo4c02715_si_002.zip › Spectra/Compound 5/FT-IR for 5 with NaClO4/ACI00005CSd.dpt]

3999.93888	0.99712
3998.97458	0.99690
3998.01027	0.99681
3997.04597	0.99690
3996.08166	0.99686
3995.11735	0.99657
3994.15305	0.99636
3993.18874	0.99635
3992.22444	0.99648
3991.26013	0.99663
3990.29583	0.99672
3989.33152	0.99678
3988.36722	0.99685
3987.40291	0.99688
3986.43861	0.99692
3985.47430	0.99705
3984.51000	0.99712
3983.54569	0.99699
3982.58138	0.99675
3981.61708	0.99665
3980.65277	0.99669
3979.68847	0.99676
3978.72416	0.99684
3977.75986	0.99692
3976.79555	0.99695
3975.83125	0.99683
3974.86694	0.99665
3973.90264	0.99671
3972.93833	0.99680
3971.97402	0.99673
3971.00972	0.99684
3970.04541	0.99715
3969.08111	0.99739
3968.11680	0.99759
3967.15250	0.99769
3966.18819	0.99760
3965.22389	0.99744
3964.25958	0.99743
3963.29528	0.99760
3962.33097	0.99764
3961.36667	0.99763
3960.40236	0.99776
3959.43805	0.99774
3958.47375	0.99757
3957.50944	0.99765
3956.54514	0.99800
3955.58083	0.99826
3954.61653	0.99823
3953.65222	0.99811
3952.68792	0.99816
3951.72361	0.99830
3950.75931	0.99826
3949.79500	0.99799
3948.83069	0.99769
3947.86639	0.99747
3946.90208	0.99741
3945.93778	0.99756
3944.97347	0.99780
3944.00917	0.99767
3943.04486	0.99715
3942.08056	0.99702
3941.11625	0.99745
3940.15195	0.99768
3939.18764	0.99759
3938.22333	0.99758
3937.25903	0.99762
3936.29472	0.99746
3935.33042	0.99724
3934.36611	0.99716
3933.40181	0.99701
3932.43750	0.99671
3931.47320	0.99667
3930.50889	0.99698
3929.54459	0.99728
3928.58028	0.99756
3927.61598	0.99778
3926.65167	0.99766
3925.68736	0.99715
3924.72306	0.99675
3923.75875	0.99692
3922.79445	0.99744
3921.83014	0.99777
3920.86584	0.99782
3919.90153	0.99788
3918.93723	0.99795
3917.97292	0.99760
3917.00862	0.99720
3916.04431	0.99752
3915.08000	0.99836
3914.11570	0.99888
3913.15139	0.99876
3912.18709	0.99840
3911.22278	0.99829
3910.25848	0.99850
3909.29417	0.99887
3908.32987	0.99904
3907.36556	0.99861
3906.40126	0.99772
3905.43695	0.99671
3904.47265	0.99596
3903.50834	0.99580
3902.54403	0.99582
3901.57973	0.99589
3900.61542	0.99612
3899.65112	0.99613
3898.68681	0.99646
3897.72251	0.99744
3896.75820	0.99827
3895.79390	0.99865
3894.82959	0.99878
3893.86529	0.99866
3892.90098	0.99808
3891.93667	0.99723
3890.97237	0.99712
3890.00806	0.99803
3889.04376	0.99875
3888.07945	0.99850
3887.11515	0.99737
3886.15084	0.99617
3885.18654	0.99623
3884.22223	0.99724
3883.25793	0.99785
3882.29362	0.99769
3881.32932	0.99683
3880.36501	0.99603
3879.40070	0.99637
3878.43640	0.99750
3877.47209	0.99834
3876.50779	0.99847
3875.54348	0.99780
3874.57918	0.99690
3873.61487	0.99683
3872.65057	0.99744
3871.68626	0.99742
3870.72196	0.99612
3869.75765	0.99513
3868.79334	0.99600
3867.82904	0.99754
3866.86473	0.99787
3865.90043	0.99692
3864.93612	0.99610
3863.97182	0.99635
3863.00751	0.99680
3862.04321	0.99686
3861.07890	0.99721
3860.11460	0.99786
3859.15029	0.99814
3858.18599	0.99792
3857.22168	0.99761
3856.25737	0.99685
3855.29307	0.99411
3854.32876	0.99080
3853.36446	0.99042
3852.40015	0.99243
3851.43585	0.99468
3850.47154	0.99663
3849.50724	0.99763
3848.54293	0.99773
3847.57863	0.99771
3846.61432	0.99789
3845.65001	0.99789
3844.68571	0.99739
3843.72140	0.99693
3842.75710	0.99693
3841.79279	0.99670
3840.82849	0.99620
3839.86418	0.99588
3838.89988	0.99499
3837.93557	0.99401
3836.97127	0.99457
3836.00696	0.99561
3835.04266	0.99584
3834.07835	0.99607
3833.11404	0.99621
3832.14974	0.99581
3831.18543	0.99578
3830.22113	0.99647
3829.25682	0.99698
3828.29252	0.99690
3827.32821	0.99656
3826.36391	0.99645
3825.39960	0.99664
3824.43530	0.99666
3823.47099	0.99599
3822.50668	0.99437
3821.54238	0.99267
3820.57807	0.99260
3819.61377	0.99413
3818.64946	0.99541
3817.68516	0.99509
3816.72085	0.99365
3815.75655	0.99319
3814.79224	0.99451
3813.82794	0.99587
3812.86363	0.99626
3811.89932	0.99621
3810.93502	0.99609
3809.97071	0.99607
3809.00641	0.99583
3808.04210	0.99455
3807.07780	0.99315
3806.11349	0.99360
3805.14919	0.99518
3804.18488	0.99573
3803.22058	0.99467
3802.25627	0.99270
3801.29197	0.99162
3800.32766	0.99262
3799.36335	0.99429
3798.39905	0.99503
3797.43474	0.99474
3796.47044	0.99416
3795.50613	0.99426
3794.54183	0.99480
3793.57752	0.99491
3792.61322	0.99476
3791.64891	0.99484
3790.68461	0.99495
3789.72030	0.99485
3788.75599	0.99462
3787.79169	0.99443
3786.82738	0.99413
3785.86308	0.99365
3784.89877	0.99329
3783.93447	0.99322
3782.97016	0.99318
3782.00586	0.99295
3781.04155	0.99255
3780.07725	0.99210
3779.11294	0.99212
3778.14864	0.99273
3777.18433	0.99324
3776.22002	0.99326
3775.25572	0.99302
3774.29141	0.99282
3773.32711	0.99273
3772.36280	0.99257
3771.39850	0.99186
3770.43419	0.99071
3769.46989	0.99032
3768.50558	0.99103
3767.54128	0.99142
3766.57697	0.99076
3765.61266	0.99005
3764.64836	0.99022
3763.68405	0.99076
3762.71975	0.99090
3761.75544	0.99043
3760.79114	0.98941
3759.82683	0.98857
3758.86253	0.98875
3757.89822	0.98932
3756.93392	0.98944
3755.96961	0.98961
3755.00531	0.98993
3754.04100	0.98910
3753.07669	0.98661
3752.11239	0.98477
3751.14808	0.98478
3750.18378	0.98450
3749.21947	0.98407
3748.25517	0.98545
3747.29086	0.98717
3746.32656	0.98622
3745.36225	0.98240
3744.39795	0.97996
3743.43364	0.98214
3742.46933	0.98572
3741.50503	0.98719
3740.54072	0.98722
3739.57642	0.98700
3738.61211	0.98639
3737.64781	0.98492
3736.68350	0.98314
3735.71920	0.98229
3734.75489	0.98269
3733.79059	0.98322
3732.82628	0.98284
3731.86198	0.98235
3730.89767	0.98304
3729.93336	0.98398
3728.96906	0.98405
3728.00475	0.98324
3727.04045	0.98202
3726.07614	0.98121
3725.11184	0.98108
3724.14753	0.98098
3723.18323	0.98041
3722.21892	0.97981
3721.25462	0.97980
3720.29031	0.97985
3719.32600	0.97933
3718.36170	0.97862
3717.39739	0.97823
3716.43309	0.97793
3715.46878	0.97740
3714.50448	0.97668
3713.54017	0.97532
3712.57587	0.97347
3711.61156	0.97275
3710.64726	0.97309
3709.68295	0.97295
3708.71865	0.97265
3707.75434	0.97280
3706.79003	0.97275
3705.82573	0.97231
3704.86142	0.97179
3703.89712	0.97106
3702.93281	0.96973
3701.96851	0.96822
3701.00420	0.96749
3700.03990	0.96758
3699.07559	0.96760
3698.11129	0.96708
3697.14698	0.96624
3696.18267	0.96539
3695.21837	0.96454
3694.25406	0.96353
3693.28976	0.96229
3692.32545	0.96069
3691.36115	0.95902
3690.39684	0.95766
3689.43254	0.95596
3688.46823	0.95431
3687.50393	0.95423
3686.53962	0.95499
3685.57531	0.95486
3684.61101	0.95388
3683.64670	0.95282
3682.68240	0.95186
3681.71809	0.95075
3680.75379	0.94930
3679.78948	0.94767
3678.82518	0.94627
3677.86087	0.94487
3676.89657	0.94240
3675.93226	0.93935
3674.96796	0.93801
3674.00365	0.93886
3673.03934	0.93966
3672.07504	0.93840
3671.11073	0.93586
3670.14643	0.93431
3669.18212	0.93406
3668.21782	0.93396
3667.25351	0.93380
3666.28921	0.93343
3665.32490	0.93246
3664.36060	0.93127
3663.39629	0.93030
3662.43198	0.92949
3661.46768	0.92865
3660.50337	0.92770
3659.53907	0.92656
3658.57476	0.92526
3657.61046	0.92357
3656.64615	0.92175
3655.68185	0.92084
3654.71754	0.92068
3653.75324	0.91998
3652.78893	0.91827
3651.82463	0.91595
3650.86032	0.91356
3649.89601	0.91158
3648.93171	0.91038
3647.96740	0.90986
3647.00310	0.90961
3646.03879	0.90954
3645.07449	0.90937
3644.11018	0.90867
3643.14588	0.90751
3642.18157	0.90619
3641.21727	0.90498
3640.25296	0.90387
3639.28865	0.90261
3638.32435	0.90122
3637.36004	0.89995
3636.39574	0.89880
3635.43143	0.89744
3634.46713	0.89586
3633.50282	0.89458
3632.53852	0.89368
3631.57421	0.89221
3630.60991	0.88926
3629.64560	0.88575
3628.68130	0.88383
3627.71699	0.88386
3626.75268	0.88416
3625.78838	0.88373
3624.82407	0.88271
3623.85977	0.88129
3622.89546	0.87973
3621.93116	0.87814
3620.96685	0.87608
3620.00255	0.87354
3619.03824	0.87153
3618.07394	0.87030
3617.10963	0.86925
3616.14532	0.86811
3615.18102	0.86666
3614.21671	0.86474
3613.25241	0.86250
3612.28810	0.86057
3611.32380	0.85908
3610.35949	0.85700
3609.39519	0.85449
3608.43088	0.85289
3607.46658	0.85192
3606.50227	0.85061
3605.53797	0.84904
3604.57366	0.84745
3603.60935	0.84565
3602.64505	0.84344
3601.68074	0.84103
3600.71644	0.83874
3599.75213	0.83655
3598.78783	0.83426
3597.82352	0.83195
3596.85922	0.82947
3595.89491	0.82673
3594.93061	0.82412
3593.96630	0.82172
3593.00199	0.81923
3592.03769	0.81670
3591.07338	0.81409
3590.10908	0.81094
3589.14477	0.80735
3588.18047	0.80406
3587.21616	0.80132
3586.25186	0.79892
3585.28755	0.79676
3584.32325	0.79441
3583.35894	0.79167
3582.39464	0.78888
3581.43033	0.78602
3580.46602	0.78295
3579.50172	0.77996
3578.53741	0.77724
3577.57311	0.77451
3576.60880	0.77158
3575.64450	0.76851
3574.68019	0.76549
3573.71589	0.76264
3572.75158	0.75976
3571.78728	0.75669
3570.82297	0.75364
3569.85866	0.75051
3568.89436	0.74693
3567.93005	0.74321
3566.96575	0.73998
3566.00144	0.73720
3565.03714	0.73455
3564.07283	0.73182
3563.10853	0.72887
3562.14422	0.72570
3561.17992	0.72261
3560.21561	0.71975
3559.25130	0.71702
3558.28700	0.71436
3557.32269	0.71168
3556.35839	0.70894
3555.39408	0.70630
3554.42978	0.70385
3553.46547	0.70146
3552.50117	0.69907
3551.53686	0.69685
3550.57256	0.69478
3549.60825	0.69273
3548.64395	0.69067
3547.67964	0.68855
3546.71533	0.68641
3545.75103	0.68448
3544.78672	0.68276
3543.82242	0.68102
3542.85811	0.67927
3541.89381	0.67768
3540.92950	0.67618
3539.96520	0.67463
3539.00089	0.67300
3538.03659	0.67124
3537.07228	0.66947
3536.10797	0.66791
3535.14367	0.66638
3534.17936	0.66468
3533.21506	0.66291
3532.25075	0.66115
3531.28645	0.65941
3530.32214	0.65784
3529.35784	0.65645
3528.39353	0.65502
3527.42923	0.65345
3526.46492	0.65187
3525.50062	0.65034
3524.53631	0.64872
3523.57200	0.64709
3522.60770	0.64554
3521.64339	0.64397
3520.67909	0.64236
3519.71478	0.64076
3518.75048	0.63922
3517.78617	0.63769
3516.82187	0.63615
3515.85756	0.63464
3514.89326	0.63304
3513.92895	0.63130
3512.96464	0.62968
3512.00034	0.62825
3511.03603	0.62681
3510.07173	0.62526
3509.10742	0.62375
3508.14312	0.62221
3507.17881	0.62050
3506.21451	0.61878
3505.25020	0.61727
3504.28590	0.61582
3503.32159	0.61429
3502.35729	0.61287
3501.39298	0.61160
3500.42867	0.61025
3499.46437	0.60872
3498.50006	0.60704
3497.53576	0.60533
3496.57145	0.60379
3495.60715	0.60243
3494.64284	0.60107
3493.67854	0.59958
3492.71423	0.59801
3491.74993	0.59654
3490.78562	0.59522
3489.82131	0.59386
3488.85701	0.59239
3487.89270	0.59094
3486.92840	0.58949
3485.96409	0.58784
3484.99979	0.58624
3484.03548	0.58497
3483.07118	0.58378
3482.10687	0.58240
3481.14257	0.58094
3480.17826	0.57957
3479.21396	0.57828
3478.24965	0.57685
3477.28534	0.57526
3476.32104	0.57369
3475.35673	0.57223
3474.39243	0.57083
3473.42812	0.56953
3472.46382	0.56832
3471.49951	0.56703
3470.53521	0.56563
3469.57090	0.56427
3468.60660	0.56310
3467.64229	0.56199
3466.67798	0.56076
3465.71368	0.55957
3464.74937	0.55852
3463.78507	0.55748
3462.82076	0.55644
3461.85646	0.55558
3460.89215	0.55497
3459.92785	0.55438
3458.96354	0.55369
3457.99924	0.55310
3457.03493	0.55270
3456.07063	0.55249
3455.10632	0.55245
3454.14201	0.55244
3453.17771	0.55239
3452.21340	0.55243
3451.24910	0.55267
3450.28479	0.55300
3449.32049	0.55327
3448.35618	0.55350
3447.39188	0.55383
3446.42757	0.55431
3445.46327	0.55477
3444.49896	0.55514
3443.53465	0.55552
3442.57035	0.55584
3441.60604	0.55616
3440.64174	0.55671
3439.67743	0.55732
3438.71313	0.55787
3437.74882	0.55845
3436.78452	0.55902
3435.82021	0.55957
3434.85591	0.56014
3433.89160	0.56068
3432.92729	0.56119
3431.96299	0.56170
3430.99868	0.56226
3430.03438	0.56285
3429.07007	0.56343
3428.10577	0.56400
3427.14146	0.56450
3426.17716	0.56488
3425.21285	0.56530
3424.24855	0.56589
3423.28424	0.56640
3422.31994	0.56674
3421.35563	0.56711
3420.39132	0.56758
3419.42702	0.56799
3418.46271	0.56831
3417.49841	0.56855
3416.53410	0.56880
3415.56980	0.56909
3414.60549	0.56934
3413.64119	0.56967
3412.67688	0.57017
3411.71258	0.57065
3410.74827	0.57099
3409.78396	0.57120
3408.81966	0.57130
3407.85535	0.57134
3406.89105	0.57141
3405.92674	0.57159
3404.96244	0.57187
3403.99813	0.57213
3403.03383	0.57238
3402.06952	0.57268
3401.10522	0.57301
3400.14091	0.57331
3399.17661	0.57358
3398.21230	0.57387
3397.24799	0.57424
3396.28369	0.57469
3395.31938	0.57498
3394.35508	0.57504
3393.39077	0.57514
3392.42647	0.57551
3391.46216	0.57600
3390.49786	0.57643
3389.53355	0.57681
3388.56925	0.57735
3387.60494	0.57805
3386.64063	0.57870
3385.67633	0.57939
3384.71202	0.58024
3383.74772	0.58107
3382.78341	0.58177
3381.81911	0.58252
3380.85480	0.58343
3379.89050	0.58443
3378.92619	0.58541
3377.96189	0.58639
3376.99758	0.58752
3376.03328	0.58881
3375.06897	0.59011
3374.10466	0.59138
3373.14036	0.59265
3372.17605	0.59393
3371.21175	0.59530
3370.24744	0.59679
3369.28314	0.59837
3368.31883	0.60000
3367.35453	0.60169
3366.39022	0.60342
3365.42592	0.60509
3364.46161	0.60675
3363.49730	0.60849
3362.53300	0.61027
3361.56869	0.61213
3360.60439	0.61406
3359.64008	0.61605
3358.67578	0.61811
3357.71147	0.62022
3356.74717	0.62227
3355.78286	0.62433
3354.81856	0.62650
3353.85425	0.62871
3352.88995	0.63083
3351.92564	0.63292
3350.96133	0.63516
3349.99703	0.63749
3349.03272	0.63977
3348.06842	0.64209
3347.10411	0.64459
3346.13981	0.64712
3345.17550	0.64956
3344.21120	0.65206
3343.24689	0.65459
3342.28259	0.65700
3341.31828	0.65945
3340.35397	0.66215
3339.38967	0.66496
3338.42536	0.66764
3337.46106	0.67019
3336.49675	0.67277
3335.53245	0.67548
3334.56814	0.67826
3333.60384	0.68108
3332.63953	0.68393
3331.67523	0.68674
3330.71092	0.68960
3329.74661	0.69256
3328.78231	0.69544
3327.81800	0.69821
3326.85370	0.70106
3325.88939	0.70407
3324.92509	0.70712
3323.96078	0.71001
3322.99648	0.71278
3322.03217	0.71560
3321.06787	0.71849
3320.10356	0.72133
3319.13926	0.72414
3318.17495	0.72697
3317.21064	0.72976
3316.24634	0.73252
3315.28203	0.73533
3314.31773	0.73823
3313.35342	0.74107
3312.38912	0.74375
3311.42481	0.74641
3310.46051	0.74908
3309.49620	0.75163
3308.53190	0.75410
3307.56759	0.75669
3306.60328	0.75938
3305.63898	0.76187
3304.67467	0.76417
3303.71037	0.76651
3302.74606	0.76889
3301.78176	0.77117
3300.81745	0.77331
3299.85315	0.77548
3298.88884	0.77773
3297.92454	0.77985
3296.96023	0.78187
3295.99593	0.78390
3295.03162	0.78596
3294.06731	0.78797
3293.10301	0.78986
3292.13870	0.79164
3291.17440	0.79346
3290.21009	0.79527
3289.24579	0.79694
3288.28148	0.79852
3287.31718	0.80017
3286.35287	0.80187
3285.38857	0.80352
3284.42426	0.80510
3283.45995	0.80660
3282.49565	0.80803
3281.53134	0.80949
3280.56704	0.81098
3279.60273	0.81234
3278.63843	0.81359
3277.67412	0.81492
3276.70982	0.81630
3275.74551	0.81761
3274.78121	0.81882
3273.81690	0.81996
3272.85260	0.82105
3271.88829	0.82215
3270.92398	0.82336
3269.95968	0.82467
3268.99537	0.82590
3268.03107	0.82694
3267.06676	0.82784
3266.10246	0.82867
3265.13815	0.82951
3264.17385	0.83043
3263.20954	0.83151
3262.24524	0.83269
3261.28093	0.83376
3260.31662	0.83462
3259.35232	0.83545
3258.38801	0.83630
3257.42371	0.83707
3256.45940	0.83785
3255.49510	0.83881
3254.53079	0.83978
3253.56649	0.84061
3252.60218	0.84134
3251.63788	0.84200
3250.67357	0.84271
3249.70927	0.84357
3248.74496	0.84452
3247.78065	0.84542
3246.81635	0.84618
3245.85204	0.84689
3244.88774	0.84769
3243.92343	0.84855
3242.95913	0.84932
3241.99482	0.85000
3241.03052	0.85076
3240.06621	0.85158
3239.10191	0.85229
3238.13760	0.85295
3237.17329	0.85366
3236.20899	0.85444
3235.24468	0.85525
3234.28038	0.85606
3233.31607	0.85686
3232.35177	0.85766
3231.38746	0.85839
3230.42316	0.85910
3229.45885	0.85993
3228.49455	0.86080
3227.53024	0.86158
3226.56594	0.86233
3225.60163	0.86308
3224.63732	0.86376
3223.67302	0.86448
3222.70871	0.86532
3221.74441	0.86613
3220.78010	0.86676
3219.81580	0.86733
3218.85149	0.86801
3217.88719	0.86874
3216.92288	0.86946
3215.95858	0.87021
3214.99427	0.87086
3214.02996	0.87144
3213.06566	0.87212
3212.10135	0.87287
3211.13705	0.87358
3210.17274	0.87422
3209.20844	0.87482
3208.24413	0.87536
3207.27983	0.87574
3206.31552	0.87607
3205.35122	0.87658
3204.38691	0.87729
3203.42260	0.87800
3202.45830	0.87858
3201.49399	0.87903
3200.52969	0.87942
3199.56538	0.87984
3198.60108	0.88026
3197.63677	0.88058
3196.67247	0.88083
3195.70816	0.88108
3194.74386	0.88127
3193.77955	0.88142
3192.81525	0.88157
3191.85094	0.88159
3190.88663	0.88135
3189.92233	0.88098
3188.95802	0.88055
3187.99372	0.87988
3187.02941	0.87895
3186.06511	0.87785
3185.10080	0.87644
3184.13650	0.87456
3183.17219	0.87228
3182.20789	0.86951
3181.24358	0.86613
3180.27927	0.86210
3179.31497	0.85756
3178.35066	0.85271
3177.38636	0.84787
3176.42205	0.84352
3175.45775	0.84020
3174.49344	0.83811
3173.52914	0.83715
3172.56483	0.83718
3171.60053	0.83789
3170.63622	0.83871
3169.67192	0.83941
3168.70761	0.84038
3167.74330	0.84228
3166.77900	0.84564
3165.81469	0.85074
3164.85039	0.85741
3163.88608	0.86488
3162.92178	0.87213
3161.95747	0.87844
3160.99317	0.88362
3160.02886	0.88774
3159.06456	0.89095
3158.10025	0.89346
3157.13594	0.89542
3156.17164	0.89693
3155.20733	0.89812
3154.24303	0.89915
3153.27872	0.90011
3152.31442	0.90105
3151.35011	0.90196
3150.38581	0.90288
3149.42150	0.90376
3148.45720	0.90452
3147.49289	0.90517
3146.52859	0.90581
3145.56428	0.90652
3144.59997	0.90731
3143.63567	0.90805
3142.67136	0.90865
3141.70706	0.90918
3140.74275	0.90971
3139.77845	0.91023
3138.81414	0.91066
3137.84984	0.91097
3136.88553	0.91114
3135.92123	0.91117
3134.95692	0.91116
3133.99261	0.91116
3133.02831	0.91102
3132.06400	0.91064
3131.09970	0.91007
3130.13539	0.90944
3129.17109	0.90872
3128.20678	0.90773
3127.24248	0.90650
3126.27817	0.90526
3125.31387	0.90410
3124.34956	0.90286
3123.38526	0.90153
3122.42095	0.90029
3121.45664	0.89936
3120.49234	0.89883
3119.52803	0.89867
3118.56373	0.89904
3117.59942	0.90009
3116.63512	0.90174
3115.67081	0.90372
3114.70651	0.90575
3113.74220	0.90759
3112.77790	0.90917
3111.81359	0.91051
3110.84928	0.91150
3109.88498	0.91222
3108.92067	0.91294
3107.95637	0.91364
3106.99206	0.91409
3106.02776	0.91448
3105.06345	0.91494
3104.09915	0.91531
3103.13484	0.91553
3102.17054	0.91574
3101.20623	0.91612
3100.24193	0.91654
3099.27762	0.91677
3098.31331	0.91687
3097.34901	0.91699
3096.38470	0.91707
3095.42040	0.91714
3094.45609	0.91731
3093.49179	0.91741
3092.52748	0.91732
3091.56318	0.91723
3090.59887	0.91728
3089.63457	0.91737
3088.67026	0.91737
3087.70595	0.91731
3086.74165	0.91720
3085.77734	0.91699
3084.81304	0.91677
3083.84873	0.91663
3082.88443	0.91643
3081.92012	0.91607
3080.95582	0.91576
3079.99151	0.91564
3079.02721	0.91548
3078.06290	0.91509
3077.09859	0.91459
3076.13429	0.91413
3075.16998	0.91374
3074.20568	0.91334
3073.24137	0.91285
3072.27707	0.91237
3071.31276	0.91200
3070.34846	0.91166
3069.38415	0.91124
3068.41985	0.91073
3067.45554	0.91014
3066.49124	0.90945
3065.52693	0.90876
3064.56262	0.90806
3063.59832	0.90730
3062.63401	0.90657
3061.66971	0.90597
3060.70540	0.90538
3059.74110	0.90462
3058.77679	0.90371
3057.81249	0.90277
3056.84818	0.90186
3055.88388	0.90094
3054.91957	0.89998
3053.95526	0.89902
3052.99096	0.89804
3052.02665	0.89688
3051.06235	0.89554
3050.09804	0.89422
3049.13374	0.89297
3048.16943	0.89162
3047.20513	0.89013
3046.24082	0.88858
3045.27652	0.88699
3044.31221	0.88528
3043.34791	0.88349
3042.38360	0.88168
3041.41929	0.87974
3040.45499	0.87763
3039.49068	0.87536
3038.52638	0.87295
3037.56207	0.87033
3036.59777	0.86738
3035.63346	0.86413
3034.66916	0.86065
3033.70485	0.85691
3032.74055	0.85276
3031.77624	0.84817
3030.81193	0.84322
3029.84763	0.83790
3028.88332	0.83216
3027.91902	0.82614
3026.95471	0.81998
3025.99041	0.81388
3025.02610	0.80823
3024.06180	0.80345
3023.09749	0.79970
3022.13319	0.79698
3021.16888	0.79536
3020.20458	0.79480
3019.24027	0.79500
3018.27596	0.79567
3017.31166	0.79649
3016.34735	0.79702
3015.38305	0.79694
3014.41874	0.79619
3013.45444	0.79466
3012.49013	0.79217
3011.52583	0.78863
3010.56152	0.78416
3009.59722	0.77883
3008.63291	0.77247
3007.66860	0.76490
3006.70430	0.75599
3005.73999	0.74559
3004.77569	0.73361
3003.81138	0.72011
3002.84708	0.70535
3001.88277	0.68961
3000.91847	0.67326
2999.95416	0.65684
2998.98986	0.64085
2998.02555	0.62567
2997.06125	0.61163
2996.09694	0.59893
2995.13263	0.58785
2994.16833	0.57882
2993.20402	0.57215
2992.23972	0.56762
2991.27541	0.56445
2990.31111	0.56137
2989.34680	0.55708
2988.38250	0.55086
2987.41819	0.54254
2986.45389	0.53229
2985.48958	0.52030
2984.52527	0.50670
2983.56097	0.49167
2982.59666	0.47554
2981.63236	0.45858
2980.66805	0.44111
2979.70375	0.42361
2978.73944	0.40667
2977.77514	0.39094
2976.81083	0.37720
2975.84653	0.36631
2974.88222	0.35935
2973.91792	0.35721
2972.95361	0.35985
2971.98930	0.36631
2971.02500	0.37561
2970.06069	0.38698
2969.09639	0.39951
2968.13208	0.41181
2967.16778	0.42242
2966.20347	0.43045
2965.23917	0.43576
2964.27486	0.43882
2963.31056	0.44039
2962.34625	0.44108
2961.38194	0.44119
2960.41764	0.44071
2959.45333	0.43937
2958.48903	0.43679
2957.52472	0.43285
2956.56042	0.42799
2955.59611	0.42311
2954.63181	0.41934
2953.66750	0.41763
2952.70320	0.41831
2951.73889	0.42093
2950.77458	0.42444
2949.81028	0.42784
2948.84597	0.43053
2947.88167	0.43253
2946.91736	0.43426
2945.95306	0.43618
2944.98875	0.43856
2944.02445	0.44143
2943.06014	0.44446
2942.09584	0.44740
2941.13153	0.45021
2940.16723	0.45278
2939.20292	0.45474
2938.23861	0.45565
2937.27431	0.45533
2936.31000	0.45396
2935.34570	0.45191
2934.38139	0.44963
2933.41709	0.44783
2932.45278	0.44725
2931.48848	0.44836
2930.52417	0.45113
2929.55987	0.45529
2928.59556	0.46060
2927.63125	0.46678
2926.66695	0.47370
2925.70264	0.48141
2924.73834	0.48998
2923.77403	0.49925
2922.80973	0.50886
2921.84542	0.51857
2920.88112	0.52813
2919.91681	0.53722
2918.95251	0.54575
2917.98820	0.55381
2917.02390	0.56142
2916.05959	0.56856
2915.09528	0.57535
2914.13098	0.58192
2913.16667	0.58819
2912.20237	0.59405
2911.23806	0.59960
2910.27376	0.60491
2909.30945	0.60984
2908.34515	0.61438
2907.38084	0.61869
2906.41654	0.62278
2905.45223	0.62652
2904.48792	0.62975
2903.52362	0.63231
2902.55931	0.63403
2901.59501	0.63478
2900.63070	0.63446
2899.66640	0.63295
2898.70209	0.63030
2897.73779	0.62671
2896.77348	0.62252
2895.80918	0.61826
2894.84487	0.61424
2893.88057	0.61036
2892.91626	0.60643
2891.95195	0.60213
2890.98765	0.59701
2890.02334	0.59094
2889.05904	0.58433
2888.09473	0.57789
2887.13043	0.57229
2886.16612	0.56789
2885.20182	0.56464
2884.23751	0.56224
2883.27321	0.56052
2882.30890	0.55960
2881.34459	0.55994
2880.38029	0.56218
2879.41598	0.56703
2878.45168	0.57519
2877.48737	0.58689
2876.52307	0.60157
2875.55876	0.61838
2874.59446	0.63648
2873.63015	0.65495
2872.66585	0.67283
2871.70154	0.68948
2870.73724	0.70461
2869.77293	0.71823
2868.80862	0.73035
2867.84432	0.74104
2866.88001	0.75057
2865.91571	0.75908
2864.95140	0.76660
2863.98710	0.77334
2863.02279	0.77954
2862.05849	0.78527
2861.09418	0.79058
2860.12988	0.79562
2859.16557	0.80044
2858.20126	0.80492
2857.23696	0.80896
2856.27265	0.81264
2855.30835	0.81596
2854.34404	0.81894
2853.37974	0.82189
2852.41543	0.82549
2851.45113	0.83022
2850.48682	0.83614
2849.52252	0.84310
2848.55821	0.85076
2847.59391	0.85859
2846.62960	0.86606
2845.66529	0.87284
2844.70099	0.87881
2843.73668	0.88394
2842.77238	0.88821
2841.80807	0.89160
2840.84377	0.89428
2839.87946	0.89645
2838.91516	0.89822
2837.95085	0.89970
2836.98655	0.90096
2836.02224	0.90196
2835.05793	0.90278
2834.09363	0.90360
2833.12932	0.90445
2832.16502	0.90533
2831.20071	0.90634
2830.23641	0.90766
2829.27210	0.90928
2828.30780	0.91089
2827.34349	0.91231
2826.37919	0.91354
2825.41488	0.91458
2824.45057	0.91529
2823.48627	0.91560
2822.52196	0.91545
2821.55766	0.91476
2820.59335	0.91353
2819.62905	0.91194
2818.66474	0.91006
2817.70044	0.90804
2816.73613	0.90620
2815.77183	0.90497
2814.80752	0.90476
2813.84322	0.90584
2812.87891	0.90841
2811.91460	0.91264
2810.95030	0.91838
2809.98599	0.92525
2809.02169	0.93305
2808.05738	0.94150
2807.09308	0.94989
2806.12877	0.95747
2805.16447	0.96402
2804.20016	0.96960
2803.23586	0.97417
2802.27155	0.97773
2801.30724	0.98048
2800.34294	0.98257
2799.37863	0.98412
2798.41433	0.98531
2797.45002	0.98629
2796.48572	0.98699
2795.52141	0.98733
2794.55711	0.98741
2793.59280	0.98736
2792.62850	0.98724
2791.66419	0.98706
2790.69989	0.98694
2789.73558	0.98693
2788.77127	0.98698
2787.80697	0.98700
2786.84266	0.98707
2785.87836	0.98722
2784.91405	0.98740
2783.94975	0.98759
2782.98544	0.98775
2782.02114	0.98791
2781.05683	0.98809
2780.09253	0.98823
2779.12822	0.98831
2778.16391	0.98842
2777.19961	0.98848
2776.23530	0.98838
2775.27100	0.98817
2774.30669	0.98786
2773.34239	0.98743
2772.37808	0.98699
2771.41378	0.98657
2770.44947	0.98611
2769.48517	0.98551
2768.52086	0.98485
2767.55656	0.98423
2766.59225	0.98368
2765.62794	0.98320
2764.66364	0.98284
2763.69933	0.98265
2762.73503	0.98259
2761.77072	0.98260
2760.80642	0.98259
2759.84211	0.98251
2758.87781	0.98227
2757.91350	0.98177
2756.94920	0.98113
2755.98489	0.98039
2755.02058	0.97960
2754.05628	0.97886
2753.09197	0.97821
2752.12767	0.97758
2751.16336	0.97683
2750.19906	0.97604
2749.23475	0.97541
2748.27045	0.97489
2747.30614	0.97433
2746.34184	0.97373
2745.37753	0.97318
2744.41323	0.97265
2743.44892	0.97209
2742.48461	0.97154
2741.52031	0.97098
2740.55600	0.97046
2739.59170	0.97007
2738.62739	0.96979
2737.66309	0.96952
2736.69878	0.96928
2735.73448	0.96923
2734.77017	0.96947
2733.80587	0.96997
2732.84156	0.97061
2731.87725	0.97124
2730.91295	0.97187
2729.94864	0.97250
2728.98434	0.97306
2728.02003	0.97354
2727.05573	0.97397
2726.09142	0.97434
2725.12712	0.97470
2724.16281	0.97506
2723.19851	0.97552
2722.23420	0.97612
2721.26990	0.97678
2720.30559	0.97745
2719.34128	0.97806
2718.37698	0.97845
2717.41267	0.97867
2716.44837	0.97893
2715.48406	0.97924
2714.51976	0.97958
2713.55545	0.98002
2712.59115	0.98059
2711.62684	0.98111
2710.66254	0.98149
2709.69823	0.98191
2708.73392	0.98244
2707.76962	0.98298
2706.80531	0.98343
2705.84101	0.98374
2704.87670	0.98395
2703.91240	0.98416
2702.94809	0.98440
2701.98379	0.98469
2701.01948	0.98498
2700.05518	0.98518
2699.09087	0.98528
2698.12656	0.98543
2697.16226	0.98565
2696.19795	0.98578
2695.23365	0.98580
2694.26934	0.98588
2693.30504	0.98593
2692.34073	0.98580
2691.37643	0.98556
2690.41212	0.98540
2689.44782	0.98532
2688.48351	0.98525
2687.51921	0.98515
2686.55490	0.98501
2685.59059	0.98481
2684.62629	0.98455
2683.66198	0.98432
2682.69768	0.98423
2681.73337	0.98418
2680.76907	0.98408
2679.80476	0.98396
2678.84046	0.98384
2677.87615	0.98367
2676.91185	0.98347
2675.94754	0.98335
2674.98323	0.98329
2674.01893	0.98315
2673.05462	0.98294
2672.09032	0.98281
2671.12601	0.98274
2670.16171	0.98265
2669.19740	0.98256
2668.23310	0.98250
2667.26879	0.98243
2666.30449	0.98235
2665.34018	0.98233
2664.37588	0.98241
2663.41157	0.98249
2662.44726	0.98257
2661.48296	0.98270
2660.51865	0.98283
2659.55435	0.98284
2658.59004	0.98279
2657.62574	0.98278
2656.66143	0.98278
2655.69713	0.98269
2654.73282	0.98254
2653.76852	0.98241
2652.80421	0.98236
2651.83990	0.98231
2650.87560	0.98229
2649.91129	0.98239
2648.94699	0.98252
2647.98268	0.98255
2647.01838	0.98254
2646.05407	0.98262
2645.08977	0.98274
2644.12546	0.98285
2643.16116	0.98297
2642.19685	0.98311
2641.23255	0.98323
2640.26824	0.98333
2639.30393	0.98343
2638.33963	0.98353
2637.37532	0.98361
2636.41102	0.98371
2635.44671	0.98379
2634.48241	0.98379
2633.51810	0.98366
2632.55380	0.98348
2631.58949	0.98337
2630.62519	0.98330
2629.66088	0.98317
2628.69657	0.98303
2627.73227	0.98299
2626.76796	0.98302
2625.80366	0.98309
2624.83935	0.98324
2623.87505	0.98343
2622.91074	0.98352
2621.94644	0.98351
2620.98213	0.98353
2620.01783	0.98362
2619.05352	0.98372
2618.08922	0.98385
2617.12491	0.98399
2616.16060	0.98405
2615.19630	0.98405
2614.23199	0.98402
2613.26769	0.98397
2612.30338	0.98384
2611.33908	0.98362
2610.37477	0.98343
2609.41047	0.98334
2608.44616	0.98323
2607.48186	0.98308
2606.51755	0.98292
2605.55324	0.98279
2604.58894	0.98268
2603.62463	0.98258
2602.66033	0.98251
2601.69602	0.98255
2600.73172	0.98262
2599.76741	0.98269
2598.80311	0.98286
2597.83880	0.98311
2596.87450	0.98326
2595.91019	0.98333
2594.94589	0.98353
2593.98158	0.98381
2593.01727	0.98406
2592.05297	0.98433
2591.08866	0.98460
2590.12436	0.98475
2589.16005	0.98487
2588.19575	0.98505
2587.23144	0.98522
2586.26714	0.98535
2585.30283	0.98541
2584.33853	0.98544
2583.37422	0.98549
2582.40991	0.98553
2581.44561	0.98556
2580.48130	0.98564
2579.51700	0.98572
2578.55269	0.98570
2577.58839	0.98564
2576.62408	0.98560
2575.65978	0.98557
2574.69547	0.98561
2573.73117	0.98576
2572.76686	0.98592
2571.80255	0.98597
2570.83825	0.98595
2569.87394	0.98596
2568.90964	0.98606
2567.94533	0.98622
2566.98103	0.98635
2566.01672	0.98645
2565.05242	0.98649
2564.08811	0.98649
2563.12381	0.98655
2562.15950	0.98669
2561.19520	0.98683
2560.23089	0.98689
2559.26658	0.98690
2558.30228	0.98694
2557.33797	0.98701
2556.37367	0.98716
2555.40936	0.98731
2554.44506	0.98750
2553.48075	0.98764
2552.51645	0.98768
2551.55214	0.98773
2550.58784	0.98783
2549.62353	0.98796
2548.65922	0.98808
2547.69492	0.98821
2546.73061	0.98828
2545.76631	0.98826
2544.80200	0.98820
2543.83770	0.98820
2542.87339	0.98830
2541.90909	0.98836
2540.94478	0.98831
2539.98048	0.98822
2539.01617	0.98812
2538.05187	0.98804
2537.08756	0.98799
2536.12325	0.98799
2535.15895	0.98796
2534.19464	0.98791
2533.23034	0.98788
2532.26603	0.98783
2531.30173	0.98775
2530.33742	0.98769
2529.37312	0.98770
2528.40881	0.98777
2527.44451	0.98779
2526.48020	0.98771
2525.51589	0.98763
2524.55159	0.98765
2523.58728	0.98774
2522.62298	0.98785
2521.65867	0.98795
2520.69437	0.98797
2519.73006	0.98789
2518.76576	0.98789
2517.80145	0.98804
2516.83715	0.98816
2515.87284	0.98818
2514.90854	0.98816
2513.94423	0.98815
2512.97992	0.98808
2512.01562	0.98798
2511.05131	0.98798
2510.08701	0.98812
2509.12270	0.98827
2508.15840	0.98829
2507.19409	0.98820
2506.22979	0.98805
2505.26548	0.98791
2504.30118	0.98785
2503.33687	0.98788
2502.37256	0.98794
2501.40826	0.98797
2500.44395	0.98796
2499.47965	0.98797
2498.51534	0.98801
2497.55104	0.98805
2496.58673	0.98810
2495.62243	0.98817
2494.65812	0.98821
2493.69382	0.98821
2492.72951	0.98823
2491.76521	0.98834
2490.80090	0.98840
2489.83659	0.98833
2488.87229	0.98823
2487.90798	0.98809
2486.94368	0.98786
2485.97937	0.98765
2485.01507	0.98760
2484.05076	0.98766
2483.08646	0.98767
2482.12215	0.98758
2481.15785	0.98749
2480.19354	0.98737
2479.22923	0.98723
2478.26493	0.98721
2477.30062	0.98729
2476.33632	0.98730
2475.37201	0.98723
2474.40771	0.98719
2473.44340	0.98722
2472.47910	0.98728
2471.51479	0.98740
2470.55049	0.98760
2469.58618	0.98776
2468.62188	0.98777
2467.65757	0.98768
2466.69326	0.98772
2465.72896	0.98789
2464.76465	0.98797
2463.80035	0.98792
2462.83604	0.98789
2461.87174	0.98786
2460.90743	0.98775
2459.94313	0.98761
2458.97882	0.98754
2458.01452	0.98751
2457.05021	0.98746
2456.08590	0.98740
2455.12160	0.98734
2454.15729	0.98724
2453.19299	0.98711
2452.22868	0.98708
2451.26438	0.98712
2450.30007	0.98711
2449.33577	0.98702
2448.37146	0.98695
2447.40716	0.98687
2446.44285	0.98678
2445.47854	0.98678
2444.51424	0.98679
2443.54993	0.98665
2442.58563	0.98638
2441.62132	0.98615
2440.65702	0.98598
2439.69271	0.98577
2438.72841	0.98551
2437.76410	0.98517
2436.79980	0.98476
2435.83549	0.98428
2434.87119	0.98374
2433.90688	0.98319
2432.94257	0.98265
2431.97827	0.98209
2431.01396	0.98147
2430.04966	0.98080
2429.08535	0.98016
2428.12105	0.97961
2427.15674	0.97923
2426.19244	0.97917
2425.22813	0.97949
2424.26383	0.98005
2423.29952	0.98074
2422.33521	0.98158
2421.37091	0.98248
2420.40660	0.98334
2419.44230	0.98413
2418.47799	0.98484
2417.51369	0.98540
2416.54938	0.98581
2415.58508	0.98616
2414.62077	0.98649
2413.65647	0.98677
2412.69216	0.98703
2411.72786	0.98732
2410.76355	0.98756
2409.79924	0.98767
2408.83494	0.98771
2407.87063	0.98778
2406.90633	0.98787
2405.94202	0.98798
2404.97772	0.98813
2404.01341	0.98823
2403.04911	0.98818
2402.08480	0.98805
2401.12050	0.98802
2400.15619	0.98813
2399.19188	0.98827
2398.22758	0.98835
2397.26327	0.98838
2396.29897	0.98838
2395.33466	0.98835
2394.37036	0.98835
2393.40605	0.98849
2392.44175	0.98866
2391.47744	0.98867
2390.51314	0.98853
2389.54883	0.98840
2388.58453	0.98833
2387.62022	0.98826
2386.65591	0.98821
2385.69161	0.98825
2384.72730	0.98829
2383.76300	0.98820
2382.79869	0.98808
2381.83439	0.98803
2380.87008	0.98795
2379.90578	0.98784
2378.94147	0.98782
2377.97717	0.98783
2377.01286	0.98776
2376.04855	0.98764
2375.08425	0.98757
2374.11994	0.98755
2373.15564	0.98752
2372.19133	0.98746
2371.22703	0.98741
2370.26272	0.98736
2369.29842	0.98726
2368.33411	0.98714
2367.36981	0.98707
2366.40550	0.98703
2365.44120	0.98698
2364.47689	0.98690
2363.51258	0.98679
2362.54828	0.98659
2361.58397	0.98638
2360.61967	0.98630
2359.65536	0.98628
2358.69106	0.98623
2357.72675	0.98616
2356.76245	0.98617
2355.79814	0.98625
2354.83384	0.98634
2353.86953	0.98647
2352.90522	0.98669
2351.94092	0.98693
2350.97661	0.98709
2350.01231	0.98719
2349.04800	0.98724
2348.08370	0.98721
2347.11939	0.98712
2346.15509	0.98707
2345.19078	0.98715
2344.22648	0.98726
2343.26217	0.98728
2342.29786	0.98727
2341.33356	0.98733
2340.36925	0.98740
2339.40495	0.98742
2338.44064	0.98738
2337.47634	0.98731
2336.51203	0.98726
2335.54773	0.98729
2334.58342	0.98742
2333.61912	0.98754
2332.65481	0.98756
2331.69051	0.98752
2330.72620	0.98752
2329.76189	0.98753
2328.79759	0.98752
2327.83328	0.98755
2326.86898	0.98764
2325.90467	0.98772
2324.94037	0.98780
2323.97606	0.98798
2323.01176	0.98821
2322.04745	0.98834
2321.08315	0.98838
2320.11884	0.98845
2319.15453	0.98848
2318.19023	0.98835
2317.22592	0.98814
2316.26162	0.98793
2315.29731	0.98771
2314.33301	0.98748
2313.36870	0.98729
2312.40440	0.98713
2311.44009	0.98691
2310.47579	0.98664
2309.51148	0.98641
2308.54718	0.98631
2307.58287	0.98624
2306.61856	0.98606
2305.65426	0.98580
2304.68995	0.98550
2303.72565	0.98510
2302.76134	0.98461
2301.79704	0.98407
2300.83273	0.98345
2299.86843	0.98264
2298.90412	0.98167
2297.93982	0.98061
2296.97551	0.97944
2296.01120	0.97818
2295.04690	0.97703
2294.08259	0.97614
2293.11829	0.97542
2292.15398	0.97487
2291.18968	0.97473
2290.22537	0.97527
2289.26107	0.97651
2288.29676	0.97816
2287.33246	0.97985
2286.36815	0.98124
2285.40385	0.98213
2284.43954	0.98261
2283.47523	0.98299
2282.51093	0.98337
2281.54662	0.98365
2280.58232	0.98375
2279.61801	0.98366
2278.65371	0.98347
2277.68940	0.98321
2276.72510	0.98296
2275.76079	0.98282
2274.79649	0.98279
2273.83218	0.98275
2272.86787	0.98274
2271.90357	0.98279
2270.93926	0.98284
2269.97496	0.98281
2269.01065	0.98280
2268.04635	0.98291
2267.08204	0.98298
2266.11774	0.98286
2265.15343	0.98257
2264.18913	0.98218
2263.22482	0.98172
2262.26052	0.98114
2261.29621	0.98038
2260.33190	0.97934
2259.36760	0.97781
2258.40329	0.97548
2257.43899	0.97168
2256.47468	0.96521
2255.51038	0.95522
2254.54607	0.94300
2253.58177	0.93255
2252.61746	0.92880
2251.65316	0.93371
2250.68885	0.94367
2249.72454	0.95297
2248.76024	0.95939
2247.79593	0.96423
2246.83163	0.96904
2245.86732	0.97392
2244.90302	0.97806
2243.93871	0.98117
2242.97441	0.98348
2242.01010	0.98522
2241.04580	0.98649
2240.08149	0.98736
2239.11719	0.98793
2238.15288	0.98827
2237.18857	0.98847
2236.22427	0.98866
2235.25996	0.98894
2234.29566	0.98919
2233.33135	0.98930
2232.36705	0.98930
2231.40274	0.98932
2230.43844	0.98937
2229.47413	0.98938
2228.50983	0.98930
2227.54552	0.98917
2226.58121	0.98898
2225.61691	0.98877
2224.65260	0.98865
2223.68830	0.98862
2222.72399	0.98856
2221.75969	0.98846
2220.79538	0.98836
2219.83108	0.98819
2218.86677	0.98786
2217.90247	0.98753
2216.93816	0.98736
2215.97385	0.98729
2215.00955	0.98718
2214.04524	0.98705
2213.08094	0.98693
2212.11663	0.98677
2211.15233	0.98662
2210.18802	0.98660
2209.22372	0.98665
2208.25941	0.98656
2207.29511	0.98628
2206.33080	0.98598
2205.36650	0.98569
2204.40219	0.98536
2203.43788	0.98506
2202.47358	0.98495
2201.50927	0.98501
2200.54497	0.98509
2199.58066	0.98512
2198.61636	0.98517
2197.65205	0.98531
2196.68775	0.98548
2195.72344	0.98561
2194.75914	0.98569
2193.79483	0.98573
2192.83052	0.98572
2191.86622	0.98576
2190.90191	0.98589
2189.93761	0.98603
2188.97330	0.98608
2188.00900	0.98607
2187.04469	0.98603
2186.08039	0.98593
2185.11608	0.98580
2184.15178	0.98571
2183.18747	0.98563
2182.22317	0.98544
2181.25886	0.98511
2180.29455	0.98482
2179.33025	0.98463
2178.36594	0.98448
2177.40164	0.98433
2176.43733	0.98414
2175.47303	0.98387
2174.50872	0.98350
2173.54442	0.98315
2172.58011	0.98296
2171.61581	0.98285
2170.65150	0.98274
2169.68719	0.98264
2168.72289	0.98257
2167.75858	0.98242
2166.79428	0.98222
2165.82997	0.98208
2164.86567	0.98205
2163.90136	0.98204
2162.93706	0.98200
2161.97275	0.98198
2161.00845	0.98196
2160.04414	0.98191
2159.07984	0.98187
2158.11553	0.98194
2157.15122	0.98205
2156.18692	0.98210
2155.22261	0.98209
2154.25831	0.98205
2153.29400	0.98199
2152.32970	0.98183
2151.36539	0.98165
2150.40109	0.98158
2149.43678	0.98157
2148.47248	0.98151
2147.50817	0.98142
2146.54386	0.98135
2145.57956	0.98128
2144.61525	0.98128
2143.65095	0.98137
2142.68664	0.98144
2141.72234	0.98143
2140.75803	0.98138
2139.79373	0.98138
2138.82942	0.98136
2137.86512	0.98123
2136.90081	0.98107
2135.93651	0.98101
2134.97220	0.98093
2134.00789	0.98072
2133.04359	0.98051
2132.07928	0.98040
2131.11498	0.98031
2130.15067	0.98020
2129.18637	0.98012
2128.22206	0.98001
2127.25776	0.97980
2126.29345	0.97956
2125.32915	0.97938
2124.36484	0.97921
2123.40053	0.97900
2122.43623	0.97872
2121.47192	0.97844
2120.50762	0.97818
2119.54331	0.97793
2118.57901	0.97775
2117.61470	0.97762
2116.65040	0.97748
2115.68609	0.97733
2114.72179	0.97721
2113.75748	0.97708
2112.79318	0.97693
2111.82887	0.97686
2110.86456	0.97689
2109.90026	0.97690
2108.93595	0.97683
2107.97165	0.97670
2107.00734	0.97658
2106.04304	0.97651
2105.07873	0.97649
2104.11443	0.97652
2103.15012	0.97671
2102.18582	0.97696
2101.22151	0.97717
2100.25720	0.97743
2099.29290	0.97781
2098.32859	0.97824
2097.36429	0.97861
2096.39998	0.97889
2095.43568	0.97908
2094.47137	0.97919
2093.50707	0.97924
2092.54276	0.97932
2091.57846	0.97950
2090.61415	0.97969
2089.64984	0.97981
2088.68554	0.97981
2087.72123	0.97970
2086.75693	0.97957
2085.79262	0.97953
2084.82832	0.97958
2083.86401	0.97959
2082.89971	0.97946
2081.93540	0.97923
2080.97110	0.97898
2080.00679	0.97873
2079.04249	0.97846
2078.07818	0.97821
2077.11387	0.97800
2076.14957	0.97772
2075.18526	0.97728
2074.22096	0.97681
2073.25665	0.97637
2072.29235	0.97591
[truncated: 1,734 more rows]
