# Supplementary material for: From Pseudocyclic to Macrocyclic Ionophores: Strategies toward the Synthesis of Cyclic Monensin Derivatives
Source: J Org Chem. 2025 Jan 10;90(3):1344–53. doi: 10.1021/acs.joc.4c02715 (PMC11773414; doi:10.1021/acs.joc.4c02715)
Supplement: Supplementary file 2 — jo4c02715_si_002.zip [file jo4c02715_si_002.zip › Spectra/Compound 6/13C NMR/audita.txt]

##TITLE= Audit trail, TopSpin 4.0.7
##JCAMPDX= 5.01
##ORIGIN= Bruker BioSpin GmbH
##OWNER= root
$$ /root/.topspin-BladeEpu/local_acqu/ACI00005BH/2/audita.txt
##AUDIT TRAIL=  $$ (NUMBER, WHEN, WHO, WHERE, PROCESS, VERSION, WHAT)
(   1,<2024-04-18 15:02:20.741 +0000>,<root>,<BladeEpu>,<go4>,<TopSpin 4.0.7>,
      <created by zg on 'Avance' (CZC950B4HN) by user 'nmrsu'
       on data set with UUID 'e428fdda-fd86-11ee-8ccf-001395399a92'
       started at 2024-04-18 13:23:49.127 +0000, POWCHK enabled, PULCHK disabled,
       completed at 2024-04-18 15:02:20.738 +0000
       configuration hash MD5:
       83 B9 97 2E 3D C2 9A EA B9 71 C9 F2 80 D1 AB 57
       double data hash MD5: 64K
       AF 3A E5 B7 F3 C4 1E 4F 12 D5 4E 13 1D 51 3D 9B>)
##END=

$$ hash MD5
$$ E8 E9 12 78 72 F9 80 D1 6A BB 7A A0 87 CF C9 48
