# Supplementary material for: From Pseudocyclic to Macrocyclic Ionophores: Strategies toward the Synthesis of Cyclic Monensin Derivatives
Source: J Org Chem. 2025 Jan 10;90(3):1344–53. doi: 10.1021/acs.joc.4c02715 (PMC11773414; doi:10.1021/acs.joc.4c02715)
Supplement: Supplementary file 2 — jo4c02715_si_002.zip [file jo4c02715_si_002.zip › Spectra/Compound 6/13C NMR/pdata/1/outd]

##TITLE= Parameter file, TopSpin 4.0.7
##JCAMPDX= 5.0
##DATATYPE= Parameter Values
##NPOINTS= 1	$$ modification sequence number
##ORIGIN= Bruker BioSpin GmbH
##OWNER= nmrsu
$$ 2024-04-18 14:57:51.681 +0200  nmrsu@CZC950B4HN
$$ /opt/nmrdata/examdata/Huczynski_N_C/ACI00005BH/2/pdata/1/outd
$$ process /opt/topspin4.0.7/prog/mod/edparproc
##$CURPLOT= <>
##$CURPRIN= <$>
##$DFORMAT= <normdp>
##$LAYOUT= <+/1D_X.xwp>
##$LFORMAT= <normlp>
##$PFORMAT= <normpl>
##END=
